# Supplementary material for: Highly efficient Agrobacterium rhizogenes‐mediated gene editing system in Salvia miltiorrhiza inbred line bh2‐7
Source: Plant Biotechnol J. 2025 Mar 26;23(6):2406–17. doi: 10.1111/pbi.70029 (PMC12120871; doi:10.1111/pbi.70029)
Supplement: Supplementary file 5 — Table S1 Primers designed to flank the target sites with 241 targets. [file PBI-23-2406-s003.xlsx]

## Sheet: Targets
Targets	Gene		Targets	Primer	Sequence (5'to3')		Targets	Primer	Sequence (5'to3')
1、2	SMILT001757.1		1	Sm001757-1F	tgcaCTTGCTCCCTTTGATCCACA		122	Sm029269-2F	tgcaTACATCCCGCTCTTCGTGAG
3、4	SMILT002057.1			Sm001757-1R	aaacTGTGGATCAAAGGGAGCAAG			Sm029269-2R	aaacCTCACGAAGAGCGGGATGTA
5、6	SMILT002058.1		2	Sm001757-2F	tgcaCTTCTCGCCTCCAGCTCTCC		123	Sm029833-1F	tgcaCCGTCCATCCATAAGGGATA
7、8	SMILT002490.1			Sm001757-2R	aaacGGAGAGCTGGAGGCGAGAAG			Sm029833-1R	aaacTATCCCTTATGGATGGACGG
9、10	SMILT002829.1		3	Sm002057-1F	tgcaGCAGTCCTTCCGCCACATAA		124	Sm029833-2F	tgcaACTCCAACGCCTCTTGGTGA
11、12	SMILT003353.1			Sm002057-1R	aaacTTATGTGGCGGAAGGACTGC			Sm029833-2R	aaacTCACCAAGAGGCGTTGGAGT
13、14	SMILT003354.1		4	Sm002057-2F	tgcaGCAGCCAATACCACCACCAA		125	Sm029957-1F	tgcaAAATCTCCTCTCCCCTGCGG
15、16	SMILT003439.1			Sm002057-2R	aaacTTGGTGGTGGTATTGGCTGC			Sm029957-1R	aaacCCGCAGGGGAGAGGAGATTT
17	SMILT004799.1		5	Sm002058-1F	tgcaCCCAAAACCCTCCCTCTCAT		126	Sm029957-2F	tgcaCTTCTCCGGTGAGGAAACAG
18、19	SMILT006834.1			Sm002058-1R	aaacATGAGAGGGAGGGTTTTGGG			Sm029957-2R	aaacCTGTTTCCTCACCGGAGAAG
20、21	SMILT007468.1		6	Sm002058-2F	tgcaCTTCCGCTCCATAAGAGAAG		127	Sm030403-1F	tgcaTTGTCGCTGTCAAAGTCCAC
22、23	SMILT007701.1			Sm002058-2R	aaacCTTCTCTTATGGAGCGGAAG			Sm030403-1R	aaacGTGGACTTTGACAGCGACAA
24、25	SMILT008031.1		7	Sm002490-1F	tgcaTTTTCGAGCGCTGGAGAGGG		128	Sm030403-2F	tgcaGTCTTGCCAGAAGAGTATGG
26	SMILT008479.1			Sm002490-1R	aaacCCCTCTCCAGCGCTCGAAAA			Sm030403-2R	aaacCCATACTCTTCTGGCAAGAC
27	SMILT009239.1		8	Sm002490-2F	tgcaGAAGGAGCGAATCACTCTCG		129	Sm030873-1F	tgcaGCGTCATGCTCTACACGTCG
28	SMILT009646.1			Sm002490-2R	aaacCGAGAGTGATTCGCTCCTTC			Sm030873-1R	aaacCGACGTGTAGAGCATGACGC
29	SMILT009649.1		9	Sm002829-1F	tgcaACAGCCACCAACACCGAAGC		130	Sm030873-2F	tgcaAAGCCTTCTGCTACACCCAT
30	SMILT009656.1			Sm002829-1R	aaacGCTTCGGTGTTGGTGGCTGT			Sm030873-2R	aaacATGGGTGTAGCAGAAGGCTT
31、32	SMILT009657.1		10	Sm002829-2F	tgcaGTGATCCGCCGTTTCAGGAC		131	Sm031255-1F	tgcaCCACCGCTTTCTCCGGCAAC
33、34	SMILT009718.1			Sm002829-2R	aaacGTCCTGAAACGGCGGATCAC			Sm031255-1R	aaacGTTGCCGGAGAAAGCGGTGG
35、36	SMILT010029.1		11	Sm003353-1F	tgcaCATGCTCCATTCCACCAGCT		132	Sm031255-2F	tgcaAATCGACACCCTCCAAAGGT
37、38	SMILT011017.1			Sm003353-1R	aaacAGCTGGTGGAATGGAGCATG			Sm031255-2R	aaacACCTTTGGAGGGTGTCGATT
39、40	SMILT011134.1		12	Sm003353-2F	tgcaGAGCATGAAGCACAAAGTGG		133	Sm032082-1F	tgcaGCCATTGCCACTCCATTCCA
41、42	SMILT012706.1			Sm003353-2R	aaacCCACTTTGTGCTTCATGCTC			Sm032082-1R	aaacTGGAATGGAGTGGCAATGGC
43、44	SMILT013076.1		13	Sm003354-1F	tgcaCATGCTCAATTCCACCTGCT		134	Sm032082-2F	tgcaCCTGACCCGAATTCCTACCC
45、46	SMILT014149.1			Sm003354-1R	aaacAGCAGGTGGAATTGAGCATG			Sm032082-2R	aaacGGGTAGGAATTCGGGTCAGG
47、48	SMILT014213.1		14	Sm003354-2F	tgcaCGAGGGTCCTAAGATGGGAG		135	Sm033699-1F	tgcaCCACCGGCGTCGTGTACTAC
49、50	SMILT014423.1			Sm003354-2R	aaacCTCCCATCTTAGGACCCTCG			Sm033699-1R	aaacGTAGTACACGACGCCGGTGG
51、52	SMILT014820.1		15	Sm003439-1F	tgcaGTCTCACCAGAAGGAGTTCA		136	Sm033699-2F	tgcaACCGCAGGTGATCATAACCC
53、54	SMILT015617.1			Sm003439-1R	aaacTGAACTCCTTCTGGTGAGAC			Sm033699-2R	aaacGGGTTATGATCACCTGCGGT
55	SMILT015937.1		16	Sm003439-2F	tgcaTTTGCAATCTCTGAGCGGTG		137	Sm003263-1F	tgcaGGCCGGAAACACTTCAAACA
56、57	SMILT016038.1			Sm003439-2R	aaacCACCGCTCAGAGATTGCAAA			Sm003263-1R	aaacTGTTTGAAGTGTTTCCGGCC
58、59	SMILT016129.1		17	Sm004799-1F	tgcaCTTCATCGTCTCCTTCTTCG		138	Sm003263-2F	tgcaTCTTGTTTCGTCGTGGGCTT
60、61	SMILT016626.1			Sm004799-1R	aaacCGAAGAAGGAGACGATGAAG			Sm003263-2R	aaacAAGCCCACGACGAAACAAGA
62、63	SMILT017753.1		18	Sm006834-1F	tgcaCGGTTCACTCTCATCAGTAC		139	Sm003265-1F	tgcaATCGGATCCAGGCCAACTTC
64、65	SMILT018020.1			Sm006834-1R	aaacGTACTGATGAGAGTGAACCG			Sm003265-1R	aaacGAAGTTGGCCTGGATCCGAT
66、67	SMILT019050.1		19	Sm006834-2F	tgcaGCAGCGCAAAGTATCCAGTT		140	Sm003265-2F	tgcaGGCAGGAAACACTTCCAACG
68、69	SMILT019303.1			Sm006834-2R	aaacAACTGGATACTTTGCGCTGC			Sm003265-2R	aaacCGTTGGAAGTGTTTCCTGCC
70、71	SMILT019557.1		20	Sm007468-1F	tgcaGCTCTCGAGTTTTCTGCAAC		141	Sm008547-1F	tgcaAAAAGAGCAGCAGCAGCAGC
72	SMILT019558.1			Sm007468-1R	aaacGTTGCAGAAAACTCGAGAGC			Sm008547-1R	aaacGCTGCTGCTGCTGCTCTTTT
73	SMILT019559.1		21	Sm007468-2F	tgcaCGCAGAGCAATAGAGGCAGA		142	Sm008547-2F	tgcaGAGCTATATCCGCGGCGAAT
74、75	SMILT019813.1			Sm007468-2R	aaacTCTGCCTCTATTGCTCTGCG			Sm008547-2R	aaacATTCGCCGCGGATATAGCTC
76、77	SMILT020469.1		22	Sm007701-1F	tgcaTGCATCCCATTTCCGGCTCA		143	Sm008850-1F	tgcaCTACCACACTACGGAACATG
78、79	SMILT020898.1			Sm007701-1R	aaacTGAGCCGGAAATGGGATGCA			Sm008850-1R	aaacCATGTTCCGTAGTGTGGTAG
80、81	SMILT021148.1		23	Sm007701-2F	tgcaCTTCATCCGCACCACGAACC		144	Sm008850-2F	tgcaGGCACAACATGAGGTGAGGA
82、83	SMILT021487.1			Sm007701-2R	aaacGGTTCGTGGTGCGGATGAAG			Sm008850-2R	aaacTCCTCACCTCATGTTGTGCC
84、85	SMILT021753.1		24	Sm008031-1F	tgcaAAGCAGCAAAGGGCATGACT		145	Sm009121-1F	tgcaAAGTGCTTCAGAGGGTGAGT
86、87	SMILT022222.1			Sm008031-1R	aaacAGTCATGCCCTTTGCTGCTT			Sm009121-1R	aaacACTCACCCTCTGAAGCACTT
88、89	SMILT022544.1		25	Sm008031-2F	tgcaTACGAGGCCCTCAACAATGC		146	Sm009121-2F	tgcaCGCTGGATTGCGTCCATGGA
90、91	SMILT022712.1			Sm008031-2R	aaacGCATTGTTGAGGGCCTCGTA			Sm009121-2R	aaacTCCATGGACGCAATCCAGCG
92、93	SMILT023247.1		26	Sm008479-1F	tgcaAACAAGGCGTCGCTCTATGC		147	Sm009153-1F	tgcaCAAATGCAAAATTCCCCCCG
94、95	SMILT023248.1			Sm008479-1R	aaacGCATAGAGCGACGCCTTGTT			Sm009153-1R	aaacCGGGGGGAATTTTGCATTTG
96、97	SMILT023251.1		27	Sm009239-1F	tgcaTTCCTCCGAGCTCAGATCGC		148	Sm009153-2F	tgcaAATGTACAAGCCACCCGACT
98、99	SMILT023253.1			Sm009239-1R	aaacGCGATCTGAGCTCGGAGGAA			Sm009153-2R	aaacAGTCGGGTGGCTTGTACATT
100、101	SMILT023254.1		28	Sm009646-1F	tgcaGTTCCTGATGCCCAATCTGC		149	Sm009963-1F	tgcaTAACACAGCGATAGAGCGGC
102、103	SMILT023803.1			Sm009646-1R	aaacGCAGATTGGGCATCAGGAAC			Sm009963-1R	aaacGCCGCTCTATCGCTGTGTTA
104、105	SMILT025036.1		29	Sm009649-1F	tgcaGTTCCTGATGCCCAATCTGC		150	Sm009963-2F	tgcaTGGTGGCTACTCTGACATCA
106、107	SMILT025048.1			Sm009649-1R	aaacGCAGATTGGGCATCAGGAAC			Sm009963-2R	aaacTGATGTCAGAGTAGCCACCA
108、109	SMILT025050.1		30	Sm009656-1F	tgcaGGTCTCCCAGACTGACCCCA		151	Sm009967-1F	tgcaGAACACTGCATTAGAGCGGC
110、111	SMILT025581.1			Sm009656-1R	aaacTGGGGTCAGTCTGGGAGACC			Sm009967-1R	aaacGCCGCTCTAATGCAGTGTTC
112、113	SMILT027652.1		31	Sm009657-1F	tgcaCTCCGACAGTAGGGGAGATG		152	Sm009967-2F	tgcaATATCCGGAAGTGGGATTGG
114	SMILT028531.1			Sm009657-1R	aaacCATCTCCCCTACTGTCGGAG			Sm009967-2R	aaacCCAATCCCACTTCCGGATAT
115、116	SMILT028533.1		32	Sm009657-2F	tgcaGGGATCTTCACCACTCACTT		153	Sm014460-1F	tgcaGTAATCACTGCGGTGAATGG
117、118	SMILT028540.1			Sm009657-2R	aaacAAGTGAGTGGTGAAGATCCC			Sm014460-1R	aaacCCATTCACCGCAGTGATTAC
119、120	SMILT029118.1		33	Sm009718-1F	tgcaCCGGCAAGATCGTCGGGAAT		154	Sm014460-2F	tgcaACCCAGTGTCCGATTCGACC
121、122	SMILT029269.1			Sm009718-1R	aaacATTCCCGACGATCTTGCCGG			Sm014460-2R	aaacGGTCGAATCGGACACTGGGT
123、124	SMILT029833.1		34	Sm009718-2F	tgcaCGCCGCGTCAAAGAGGTCCG		155	Sm015727-1F	tgcaATCCCGCCGATCCTAATCAG
125、126	SMILT029957.1			Sm009718-2R	aaacCGGACCTCTTTGACGCGGCG			Sm015727-1R	aaacCTGATTAGGATCGGCGGGAT
127、128	SMILT030403.1		35	Sm010029-1F	tgcaGGGAATGTGGTGCACAGACT		156	Sm015727-2F	tgcaGTAAACGTTAACCAGCTCCC
129、130	SMILT030873.1			Sm010029-1R	aaacAGTCTGTGCACCACATTCCC			Sm015727-2R	aaacGGGAGCTGGTTAACGTTTAC
131、132	SMILT031255.1		36	Sm010029-2F	tgcaTGGGAATGTGGTGCACAGAC		157	Sm017168-1F	tgcaGGTCTCTCCAAGGTGGAAGC
133、134	SMILT032082.1			Sm010029-2R	aaacGTCTGTGCACCACATTCCCA			Sm017168-1R	aaacGCTTCCACCTTGGAGAGACC
135、136	SMILT033699.1		37	Sm011017-1F	tgcaCTTCCTCTTCCTCTTCCTCA		158	Sm017168-2F	tgcaCCGTCGGGCAAACACCGACT
137、138	SMILT003263.1			Sm011017-1R	aaacTGAGGAAGAGGAAGAGGAAG			Sm017168-2R	aaacAGTCGGTGTTTGCCCGACGG
139、140	SMILT003265.1		38	Sm011017-2F	tgcaCTCCTCTCCCTCCCCCTCCT		159	Sm020298-1F	tgcaGTCCACAACTGCCATAGTGT
141、142	SMILT008547.1			Sm011017-2R	aaacAGGAGGGGGAGGGAGAGGAG			Sm020298-1R	aaacACACTATGGCAGTTGTGGAC
143、144	SMILT008850.1		39	Sm011134-1F	tgcaAAGCCGCAAGAATCATCCAG		160	Sm020298-2F	tgcaTGGATTTGGCGACGCCAGAT
145、146	SMILT009121.1			Sm011134-1R	aaacCTGGATGATTCTTGCGGCTT			Sm020298-2R	aaacATCTGGCGTCGCCAAATCCA
147、148	SMILT009153.1		40	Sm011134-2F	tgcaGGACCAACTGGTGAAGTGAA		161	Sm021509-1F	tgcaAGACCGGGTGGCCGGTGATC
149、150	SMILT009963.1			Sm011134-2R	aaacTTCACTTCACCAGTTGGTCC			Sm021509-1R	aaacGATCACCGGCCACCCGGTCT
151、152	SMILT009967.1		41	Sm012706-1F	tgcaGAGCTTTTCGTGCAGTTCTC		162	Sm021509-2F	tgcaCCAAACCTCGTCGAAAGAGG
153、154	SMILT014460.1			Sm012706-1R	aaacGAGAACTGCACGAAAAGCTC			Sm021509-2R	aaacCCTCTTTCGACGAGGTTTGG
155、156	SMILT015727.1		42	Sm012706-2F	tgcaGTACAACCATGAAAGCGTCG		163	Sm021727-1F	tgcaCTACCCGATAACAAGTCGGA
157、158	SMILT017168.1			Sm012706-2R	aaacCGACGCTTTCATGGTTGTAC			Sm021727-1R	aaacTCCGACTTGTTATCGGGTAG
159、160	SMILT020298.1		43	Sm013076-1F	tgcaTCGTGAGCTTCATCAAAGCG		164	Sm021727-2F	tgcaACTACCTCCAGGCTCAGTTC
161、162	SMILT021509.1			Sm013076-1R	aaacCGCTTTGATGAAGCTCACGA			Sm021727-2R	aaacGAACTGAGCCTGGAGGTAGT
163、164	SMILT021727.1		44	Sm013076-2F	tgcaTCCGTAGTGAGCGATCAATC		165	Sm023098-2F	tgcaATCCGGCCAACGGCTACATA
165	SMILT023098.1			Sm013076-2R	aaacGATTGATCGCTCACTACGGA			Sm023098-2R	aaacTATGTAGCCGTTGGCCGGAT
166、167	SMILT023099.1		45	Sm014149-1F	tgcaACACCATCTACAGCAGCTGC		166	Sm023099-1F	tgcaATCCCGCCAACGGCTATGCA
168、169	SMILT023100.1			Sm014149-1R	aaacGCAGCTGCTGTAGATGGTGT			Sm023099-1R	aaacTGCATAGCCGTTGGCGGGAT
170、171	SMILT023555.1		46	Sm014149-2F	tgcaCATAGGGCAACTTTGCGTGA		167	Sm023099-2F	tgcaAACCAATCAGATGGCCGAGA
172、173	SMILT024060.1			Sm014149-2R	aaacTCACGCAAAGTTGCCCTATG			Sm023099-2R	aaacTCTCGGCCATCTGATTGGTT
174、175	SMILT024342.1		47	Sm014213-1F	tgcaTGGGCACAGCGATTCTGCTC		168	Sm023100-1F	tgcaATCCGGCCAACGGCTATATA
176、177	SMILT024343.1			Sm014213-1R	aaacGAGCAGAATCGCTGTGCCCA			Sm023100-1R	aaacTATATAGCCGTTGGCCGGAT
178	SMILT025499.1		48	Sm014213-2F	tgcaCCTCGTGCCTCTCCTGATAT		169	Sm023100-2F	tgcaCTGCCATTTAATCTCGCTCG
179、180	SMILT025500.1			Sm014213-2R	aaacATATCAGGAGAGGCACGAGG			Sm023100-2R	aaacCGAGCGAGATTAAATGGCAG
181、182	SMILT025501.1		49	Sm014423-1F	tgcaCTCTCGAAGCCGTGCGCAAG		170	Sm023555-1F	tgcaATCAGTAACCGTCGACGACA
183、184	SMILT025967.1			Sm014423-1R	aaacCTTGCGCACGGCTTCGAGAG			Sm023555-1R	aaacTGTCGTCGACGGTTACTGAT
185、186	SMILT026333.1		50	Sm014423-2F	tgcaCTCCTAAGCTGCAGGATTCA		171	Sm023555-2F	tgcaGTCACGCAAACACGGCATCG
187、188	SMILT026334.1			Sm014423-2R	aaacTGAATCCTGCAGCTTAGGAG			Sm023555-2R	aaacCGATGCCGTGTTTGCGTGAC
189、190	SMILT028724.1		51	Sm014820-1F	tgcaAGCAGTGGCTCGTTTTGCAC		172	Sm024060-1F	tgcaCCAGCGTTGGCGTCGTAGAA
191、192	SMILT028725.1			Sm014820-1R	aaacGTGCAAAACGAGCCACTGCT			Sm024060-1R	aaacTTCTACGACGCCAACGCTGG
193	SMILT029101.1		52	Sm014820-2F	tgcaAACGCCCATGTTGGTGGTGA		173	Sm024060-2F	tgcaTCACGTCGCTGTACCAGGGA
194、195	SMILT031629.1			Sm014820-2R	aaacTCACCACCAACATGGGCGTT			Sm024060-2R	aaacTCCCTGGTACAGCGACGTGA
196、197	SMILT032401.1		53	Sm015617-1F	tgcaTGTGAGACTTCCTCTCCTAC		174	Sm024342-1F	tgcaCTTCTACAAGACGAAAGCGG
198、199	SMILT032424.1			Sm015617-1R	aaacGTAGGAGAGGAAGTCTCACA			Sm024342-1R	aaacCCGCTTTCGTCTTGTAGAAG
200、201	SMILT033690.1		54	Sm015617-2F	tgcaCTCATTCCAGGCGCCGCCAG		175	Sm024342-2F	tgcaCGTGTTCCGCACCCACCTCC
202、203	SMILT033691.1			Sm015617-2R	aaacCTGGCGGCGCCTGGAATGAG			Sm024342-2R	aaacGGAGGTGGGTGCGGAACACG
204、205	SMILT033692.1		55	Sm015937-1F	tgcaCCGCCGTCTAAGATCGACGA		176	Sm024343-1F	tgcaCTCCCTCCTCTCCGCCTTCG
206、207	SMILT033693.1			Sm015937-1R	aaacTCGTCGATCTTAGACGGCGG			Sm024343-1R	aaacCGAAGGCGGAGAGGAGGGAG
208、209	SMILT033695.1		56	Sm016038-1F	tgcaTTTTCCGTCACAACCTGACG		177	Sm024343-2F	tgcaGAACGCGCCGCCGTCTTCTG
210、211	SMILT033696.1			Sm016038-1R	aaacCGTCAGGTTGTGACGGAAAA			Sm024343-2R	aaacCAGAAGACGGCGGCGCGTTC
212、213	SMILT002502.1		57	Sm016038-2F	tgcaCCATAACCCCACGGTTAATG		178	Sm025499-1F	tgcaCCAATCTTTCCTCTGCTTGC
214、215	SMILT002503.1			Sm016038-2R	aaacCATTAACCGTGGGGTTATGG			Sm025499-1R	aaacGCAAGCAGAGGAAAGATTGG
216、217	SMILT003355.1		58	Sm016129-1F	tgcaTCCGTACAATGCGGCGTATC		179	Sm025500-1F	tgcaAGTAGGGAAGAAGGTCGAGA
218、219	SMILT003364.1			Sm016129-1R	aaacGATACGCCGCATTGTACGGA			Sm025500-1R	aaacTCTCGACCTTCTTCCCTACT
220	SMILT008262.1		59	Sm016129-2F	tgcaTTTGCCTGCGTGACATGATG		180	Sm025500-2F	tgcaCACCCTTTGATGCCGCTTAT
221	SMILT008263.2			Sm016129-2R	aaacCATCATGTCACGCAGGCAAA			Sm025500-2R	aaacATAAGCGGCATCAAAGGGTG
222、223	SMILT008265.1		60	Sm016626-1F	tgcaGTCCACTCTACAGAGCTTTC		181	Sm025501-1F	tgcaCCCCGTCAAGGCCTTCGGAT
224	SMILT009694.1			Sm016626-1R	aaacGAAAGCTCTGTAGAGTGGAC			Sm025501-1R	aaacATCCGAAGGCCTTGACGGGG
225、226	SMILT018320.1		61	Sm016626-2F	tgcaCTCCTTCCGCTACAAAGTCA		182	Sm025501-2F	tgcaTTGGCTGCCGCAGACTCATC
227	SMILT018836.1			Sm016626-2R	aaacTGACTTTGTAGCGGAAGGAG			Sm025501-2R	aaacGATGAGTCTGCGGCAGCCAA
228	SMILT020999.1		62	Sm017753-1F	tgcaGCTCCTGAGGAAATCGTGAA		183	Sm025967-1F	tgcaTCGTACCGACCCTGCTGCTG
229	SMILT022995.1			Sm017753-1R	aaacTTCACGATTTCCTCAGGAGC			Sm025967-1R	aaacCAGCAGCAGGGTCGGTACGA
230、231	SMILT028538.1		63	Sm017753-2F	tgcaTGCTTGTGTTGCAGTCATCG		184	Sm025967-2F	tgcaTGGCACCATGAAGACCGCGA
232、233	SMILT028539.1			Sm017753-2R	aaacCGATGACTGCAACACAAGCA			Sm025967-2R	aaacTCGCGGTCTTCATGGTGCCA
236	SMILT028558.1		64	Sm018020-1F	tgcaCCACCGTGGTTACACTGTCA		185	Sm026333-1F	tgcaTCTTCCGCCGGAGGAGCTGC
237	SMILT029100.1			Sm018020-1R	aaacTGACAGTGTAACCACGGTGG			Sm026333-1R	aaacGCAGCTCCTCCGGCGGAAGA
238	SMILT032733.1		65	Sm018020-2F	tgcaTGTGCTTCTTCATGTCAGCG		186	Sm026333-2F	tgcaAGAAGGCGATCATCGCGAGA
239	SMILT032736.1			Sm018020-2R	aaacCGCTGACATGAAGAAGCACA			Sm026333-2R	aaacTCTCGCGATGATCGCCTTCT
234、235、240、241	SMILT028557.1		66	Sm019050-1F	tgcaGCCATGCCCCTCCAAATCCC		187	Sm026334-1F	tgcaATACGGCCCGATCAAAGAGT
				Sm019050-1R	aaacGGGATTTGGAGGGGCATGGC			Sm026334-1R	aaacACTCTTTGATCGGGCCGTAT
			67	Sm019050-2F	tgcaCGGAGGCGCATTTCCTCCCA		188	Sm026334-2F	tgcaAGAGTTCACGCAAATCGGGC
				Sm019050-2R	aaacTGGGAGGAAATGCGCCTCCG			Sm026334-2R	aaacGCCCGATTTGCGTGAACTCT
			68	Sm019303-1F	tgcaCCTCTTCTTGCGCTTTCTCA		189	Sm028724-1F	tgcaCGTATCGACTACGCCCCCGG
				Sm019303-1R	aaacTGAGAAAGCGCAAGAAGAGG			Sm028724-1R	aaacCCGGGGGCGTAGTCGATACG
			69	Sm019303-2F	tgcaCCGCACACGAATATTTACGG		190	Sm028724-2F	tgcaATCGCGGCTCTATTGACGCT
				Sm019303-2R	aaacCCGTAAATATTCGTGTGCGG			Sm028724-2R	aaacAGCGTCAATAGAGCCGCGAT
			70	Sm019557-1F	tgcaTGGCGAAGGAGATCCTCCAC		191	Sm028725-1F	tgcaCCCTTGCAAGGCAAACGTGA
				Sm019557-1R	aaacGTGGAGGATCTCCTTCGCCA			Sm028725-1R	aaacTCACGTTTGCCTTGCAAGGG
			71	Sm019557-2F	tgcaCACCGTGATCGTCTCCTCCC		192	Sm028725-2F	tgcaTGACCGGCGCCAACGTGCAA
				Sm019557-2R	aaacGGGAGGAGACGATCACGGTG			Sm028725-2R	aaacTTGCACGTTGGCGCCGGTCA
			72	Sm019558-1F	tgcaGCTCAGGATCGTTCCGTATA		193	Sm029101-1F	tgcaGTTCAAGGAAGGCGTAACTG
				Sm019558-1R	aaacTATACGGAACGATCCTGAGC			Sm029101-1R	aaacCAGTTACGCCTTCCTTGAAC
			73	Sm019559-1F	tgcaGCTCAGGATCGTTCCGTATA		194	Sm031629-1F	tgcaAGTTCAGAGCGACTCTCGCA
				Sm019559-1R	aaacTATACGGAACGATCCTGAGC			Sm031629-1R	aaacTGCGAGAGTCGCTCTGAACT
			74	Sm019813-1F	tgcaACAACAATGTCCGCGAGGAT		195	Sm031629-2F	tgcaACGACACCGCGAATTTCACC
				Sm019813-1R	aaacATCCTCGCGGACATTGTTGT			Sm031629-2R	aaacGGTGAAATTCGCGGTGTCGT
			75	Sm019813-2F	tgcaCAACAATGTCCGCGAGGATC		196	Sm032401-1F	tgcaCGGGAGCTATTGTTTGGGGG
				Sm019813-2R	aaacGATCCTCGCGGACATTGTTG			Sm032401-1R	aaacCCCCCAAACAATAGCTCCCG
			76	Sm020469-1F	tgcaTGCTTCTTGCACCTCGGTGG		197	Sm032401-2F	tgcaGGATCCTTTTGGCGGGAAAA
				Sm020469-1R	aaacCCACCGAGGTGCAAGAAGCA			Sm032401-2R	aaacTTTTCCCGCCAAAAGGATCC
			77	Sm020469-2F	tgcaGCGTGCTTCTTGCACCTCGG		198	Sm032424-1F	tgcaCCATGGCCCACCTAATTCCT
				Sm020469-2R	aaacCCGAGGTGCAAGAAGCACGC			Sm032424-1R	aaacAGGAATTAGGTGGGCCATGG
			78	Sm020898-1F	tgcaGCCTGTGAGGTTCTGCGAAC		199	Sm032424-2F	tgcaTAACAAGATTCCGGCGCAAG
				Sm020898-1R	aaacGTTCGCAGAACCTCACAGGC			Sm032424-2R	aaacCTTGCGCCGGAATCTTGTTA
			79	Sm020898-2F	tgcaTCTCTCTGCGAAACCATGGA		200	Sm033690-1F	tgcaACGCGCAGGCGAGTGTTTGG
				Sm020898-2R	aaacTCCATGGTTTCGCAGAGAGA			Sm033690-1R	aaacCCAAACACTCGCCTGCGCGT
			80	Sm021148-1F	tgcaGGAGATGGAAGTCTCGATCA		201	Sm033690-2F	tgcaGATGCCGTACGGCGGGAGAA
				Sm021148-1R	aaacTGATCGAGACTTCCATCTCC			Sm033690-2R	aaacTTCTCCCGCCGTACGGCATC
			81	Sm021148-2F	tgcaGGTTCCATTGGGTCCATGTA		202	Sm033691-1F	tgcaCTTCTCAACCGGACTCAACC
				Sm021148-2R	aaacTACATGGACCCAATGGAACC			Sm033691-1R	aaacGGTTGAGTCCGGTTGAGAAG
			82	Sm021487-1F	tgcaTCTCTCACCCTCACCTCTCG		203	Sm033691-2F	tgcaCAGAAAAGAGCCCCACGCTA
				Sm021487-1R	aaacCGAGAGGTGAGGGTGAGAGA			Sm033691-2R	aaacTAGCGTGGGGCTCTTTTCTG
			83	Sm021487-2F	tgcaGTGTGTTTGTGGTCTGCAGA		204	Sm033692-1F	tgcaAAAGCGGCGTGGATCGAAGC
				Sm021487-2R	aaacTCTGCAGACCACAAACACAC			Sm033692-1R	aaacGCTTCGATCCACGCCGCTTT
			84	Sm021753-1F	tgcaATCCGCTCCTTCGCAGGCAG		205	Sm033692-2F	tgcaGAATAATCGACGTTCACGGC
				Sm021753-1R	aaacCTGCCTGCGAAGGAGCGGAT			Sm033692-2R	aaacGCCGTGAACGTCGATTATTC
			85	Sm021753-2F	tgcaGAGCATTCAGGCTCCGCAAA		206	Sm033693-1F	tgcaGTTCGTTGTGCCAGACAAAC
				Sm021753-2R	aaacTTTGCGGAGCCTGAATGCTC			Sm033693-1R	aaacGTTTGTCTGGCACAACGAAC
			86	Sm022222-1F	tgcaGGGAGAGAGAGCAAGGGGAA		207	Sm033693-2F	tgcaGAAATCAGAACTCGAAGCGG
				Sm022222-1R	aaacTTCCCCTTGCTCTCTCTCCC			Sm033693-2R	aaacCCGCTTCGAGTTCTGATTTC
			87	Sm022222-2F	tgcaTTATATGGCAGAACGCGTGG		208	Sm033695-1F	tgcaCGGTGTGATCACTGCTTGGA
				Sm022222-2R	aaacCCACGCGTTCTGCCATATAA			Sm033695-1R	aaacTCCAAGCAGTGATCACACCG
			88	Sm022544-1F	tgcaTGGCTTCTCGCCCAAAATTG		209	Sm033695-2F	tgcaCTGGTCAACCGGACTCAACC
				Sm022544-1R	aaacCAATTTTGGGCGAGAAGCCA			Sm033695-2R	aaacGGTTGAGTCCGGTTGACCAG
			89	Sm022544-2F	tgcaGCAACGTGTTACCTACACCA		210	Sm033696-1F	tgcaGGTGCTATTTGCACGACCGT
				Sm022544-2R	aaacTGGTGTAGGTAACACGTTGC			Sm033696-1R	aaacACGGTCGTGCAAATAGCACC
			90	Sm022712-1F	tgcaCGCATACCACGGCCGCACGA		211	Sm033696-2F	tgcaGGTGCCATACGGTGGAAGAA
				Sm022712-1R	aaacTCGTGCGGCCGTGGTATGCG			Sm033696-2R	aaacTTCTTCCACCGTATGGCACC
			91	Sm022712-2F	tgcaGTGCCGTCCTCTCCCCTCGT		212	Sm002502-1F	tgcaCGAGGACGTCACCGACGATG
				Sm022712-2R	aaacACGAGGGGAGAGGACGGCAC			Sm002502-1R	aaacCATCGTCGGTGACGTCCTCG
			92	Sm023247-1F	tgcaTGGGAAGAGACCCCAAGTAT		213	Sm002502-2F	tgcaGTGCAGCACCGGCGACGCAA
				Sm023247-1R	aaacATACTTGGGGTCTCTTCCCA			Sm002502-2R	aaacTTGCGTCGCCGGTGCTGCAC
			93	Sm023247-2F	tgcaCGCTTCACGCCACGAATCAC		214	Sm002503-1F	tgcaGTCGCCGGTGCAGTTCTCGC
				Sm023247-2R	aaacGTGATTCGTGGCGTGAAGCG			Sm002503-1R	aaacGCGAGAACTGCACCGGCGAC
			94	Sm023248-1F	tgcaCCCAAAGCACTCCCTCTCAT		215	Sm002503-2F	tgcaCTAAATCTGCTGGGGGTGAA
				Sm023248-1R	aaacATGAGAGGGAGTGCTTTGGG			Sm002503-2R	aaacTTCACCCCCAGCAGATTTAG
			95	Sm023248-2F	tgcaTGTGTCTACTCACACATCCC		216	Sm003355-1F	tgcaAATCAAGTGCTCGATTCCGG
				Sm023248-2R	aaacGGGATGTGTGAGTAGACACA			Sm003355-1R	aaacCCGGAATCGAGCACTTGATT
			96	Sm023251-1F	tgcaACTTCGCCAATCGGCCTCCT		217	Sm003355-2F	tgcaGTCACGACTTATCGGCCCAA
				Sm023251-1R	aaacAGGAGGCCGATTGGCGAAGT			Sm003355-2R	aaacTTGGGCCGATAAGTCGTGAC
			97	Sm023251-2F	tgcaAACTTCGCCAATCGGCCTCC		218	Sm003364-1F	tgcaGTCGAATTCCTTCAAGGCAC
				Sm023251-2R	aaacGGAGGCCGATTGGCGAAGTT			Sm003364-1R	aaacGTGCCTTGAAGGAATTCGAC
			98	Sm023253-1F	tgcaCTTCCTCATCGTCTCATCCG		219	Sm003364-2F	tgcaGAAGCATAGGATCGACGAGC
				Sm023253-1R	aaacCGGATGAGACGATGAGGAAG			Sm003364-2R	aaacGCTCGTCGATCCTATGCTTC
			99	Sm023253-2F	tgcaCATCGGAAACCTGCACCTCA		220	Sm008262-1F	tgcaCGATCCAAAGGTTGGGGCAG
				Sm023253-2R	aaacTGAGGTGCAGGTTTCCGATG			Sm008262-1R	aaacCTGCCCCAACCTTTGGATCG
			100	Sm023254-1F	tgcaAACTTCGCCAACCGCCCCCG		221	Sm008263-1F	tgcaCAATGAGCTAGTTGCCTGCT
				Sm023254-1R	aaacCGGGGGCGGTTGGCGAAGTT			Sm008263-1R	aaacAGCAGGCAACTAGCTCATTG
			101	Sm023254-2F	tgcaGCCCCTTATGCACCTCCAGC		222	Sm008265-1F	tgcaTTTGAGATCGATCCGGCCGT
				Sm023254-2R	aaacGCTGGAGGTGCATAAGGGGC			Sm008265-1R	aaacACGGCCGGATCGATCTCAAA
			102	Sm023803-1F	tgcaACTCTTCAACCTTTACCGGC		223	Sm008265-2F	tgcaCAACGAGCTAGTTGCCTGCT
				Sm023803-1R	aaacGCCGGTAAAGGTTGAAGAGT			Sm008265-2R	aaacAGCAGGCAACTAGCTCGTTG
			103	Sm023803-2F	tgcaAGGGTTCCAAGCACTGGACA		224	Sm009694-1F	tgcaGACATCAATGGCTGCTGGTC
				Sm023803-2R	aaacTGTCCAGTGCTTGGAACCCT			Sm009694-1R	aaacGACCAGCAGCCATTGATGTC
			104	Sm025036-1F	tgcaGAGCTCGACTCCGAGGAAAT		225	Sm018320-1F	tgcaGCAGTCGGTCTTGTTGGAGT
				Sm025036-1R	aaacATTTCCTCGGAGTCGAGCTC			Sm018320-1R	aaacACTCCAACAAGACCGACTGC
			105	Sm025036-2F	tgcaGTTCGCCGAAGTCAACGTCT		226	Sm018320-2F	tgcaTGCTCTTCCTACGCCAACCT
				Sm025036-2R	aaacAGACGTTGACTTCGGCGAAC			Sm018320-2R	aaacAGGTTGGCGTAGGAAGAGCA
			106	Sm025048-1F	tgcaTACGCCCAAGACTTCGCGGG		227	Sm018836-1F	tgcaAGGCGACGTCAAGATCAGTG
				Sm025048-1R	aaacCCCGCGAAGTCTTGGGCGTA			Sm018836-1R	aaacCACTGATCTTGACGTCGCCT
			107	Sm025048-2F	tgcaATGGCCCGCACCAACATCAC		228	Sm020999-1F	tgcaATCCCTCCAAATGCCATCGT
				Sm025048-2R	aaacGTGATGTTGGTGCGGGCCAT			Sm020999-1R	aaacACGATGGCATTTGGAGGGAT
			108	Sm025050-1F	tgcaTTCCACGCCCACGACATTGC		229	Sm022995-1F	tgcaGGGAGATGTCGAGATTAGTG
				Sm025050-1R	aaacGCAATGTCGTGGGCGTGGAA			Sm022995-1R	aaacCACTAATCTCGACATCTCCC
			109	Sm025050-2F	tgcaACGACCTGTTCTCGTTCGGG		230	Sm028538-1F	tgcaGGGAGAACGGTATGCTTCCA
				Sm025050-2R	aaacCCCGAACGAGAACAGGTCGT			Sm028538-1R	aaacTGGAAGCATACCGTTCTCCC
			110	Sm025581-1F	tgcaCTCCCTCTCTACCTCACCAA		231	Sm028538-2F	tgcaGTTGGAATTGCGGAAAGCCG
				Sm025581-1R	aaacTTGGTGAGGTAGAGAGGGAG			Sm028538-2R	aaacCGGCTTTCCGCAATTCCAAC
			111	Sm025581-2F	tgcaTCTACTTTCTCCTCCTCCGC		232	Sm028539-1F	tgcaTACAGAGGCCATGATAAGGC
				Sm025581-2R	aaacGCGGAGGAGGAGAAAGTAGA			Sm028539-1R	aaacGCCTTATCATGGCCTCTGTA
			112	Sm027652-1F	tgcaGCCGGAGTTGTGGTGAAAGT		233	Sm028539-2F	tgcaGCTCTCGGCTTTGGCTGACA
				Sm027652-1R	aaacACTTTCACCACAACTCCGGC			Sm028539-2R	aaacTGTCAGCCAAAGCCGAGAGC
			113	Sm027652-2F	tgcaGCCTAAGAATCTGAGCTTCG		234	Sm028557-1F	tgcaCTTCACTCCGAGCATGAGTG
				Sm027652-2R	aaacCGAAGCTCAGATTCTTAGGC			Sm028557-1R	aaacCACTCATGCTCGGAGTGAAG
			114	Sm028531-1F	tgcaGACAATCAAGCTGGGGTCGC		235	Sm028557-2F	tgcaCACTCCGAGCATGAGTGCGG
				Sm028531-1R	aaacGCGACCCCAGCTTGATTGTC			Sm028557-2R	aaacCCGCACTCATGCTCGGAGTG
			115	Sm028533-1F	tgcaGCCGAAAATCAAGCTCGGGT		236	Sm028558-1F	tgcaCTCTCCCAGCATGAGTGCGA
				Sm028533-1R	aaacACCCGAGCTTGATTTTCGGC			Sm028558-1R	aaacTCGCACTCATGCTGGGAGAG
			116	Sm028533-2F	tgcaTGAGGTGTCCAAACAAGGGT		237	Sm029100-1F	tgcaGTTCTCGATTTCGAGCCCGT
				Sm028533-2R	aaacACCCTTGTTTGGACACCTCA			Sm029100-1R	aaacACGGGCTCGAAATCGAGAAC
			117	Sm028540-1F	tgcaACATACAGCCCACTTGGACG		238	Sm032733-1F	tgcaCGTTGCTTGGTAGATCCGCG
				Sm028540-1R	aaacCGTCCAAGTGGGCTGTATGT			Sm032733-1R	aaacCGCGGATCTACCAAGCAACG
			118	Sm028540-2F	tgcaGCTCTCTTCTTTGGCTGACA		239	Sm032736-1F	tgcaAGCGGAGCGAGTCTGGGCTG
				Sm028540-2R	aaacTGTCAGCCAAAGAAGAGAGC			Sm032736-1R	aaacCAGCCCAGACTCGCTCCGCT
			119	Sm029118-1F	tgcaCATCACCGCCACCTCCCCCA		240	Sm028557-1F	tgcaGCATCTCCAGAGCAACCCCA
				Sm029118-1R	aaacTGGGGGAGGTGGCGGTGATG			Sm028557-1R	aaacTGGGGTTGCTCTGGAGATGC
			120	Sm029118-2F	tgcaGTGCACGATTTCCGCGCCGG		241	Sm028557-2F	tgcaCCTAGGGTTTTCTGAGGCTC
				Sm029118-2R	aaacCCGGCGCGGAAATCGTGCAC			Sm028557-2R	aaacGAGCCTCAGAAAACCCTAGG
			121	Sm029269-1F	tgcaAGCGAGTCACAGCAAACGAG
				Sm029269-1R	aaacCTCGTTTGCTGTGACTCGCT

## Sheet: Sequencing primers 
Targets	Primer	Sequence (5'to3')
1	Sm001757-1F	CTTCTCGCCTCCAGCTCTCC
	Sm001757-1R	GATGCTGACCACAAACATATGC
2	Sm001757-2F	ATGTCCCTCCAGCTCGGTA
	Sm001757-2R	TGTGGATCAAAGGGAGCAAG
3	Sm002057-1F	ATGCATCTTCAGCTGGGC
	Sm002057-1R	TTGGTGGTGGTATTGGCTGC
4	Sm002057-2F	ATCGCTTCTTGCGAAGGAT
	Sm002057-2R	GTATAGCTAGGAGTGGCGTC
5	Sm002058-1F	CTTTCTCTTCATCTTTCTCA
	Sm002058-1R	GATGATGAAGTGGATCTC
6	Sm002058-2F	CTCGCCTACAACATGA
	Sm002058-2R	TATCTGCAAAGATTCAGATT
7	Sm002490-1F	TTTTGAATTAATCTGATCGC
	Sm002490-1R	GAAGTAATCGTGAGTGATTA
8	Sm002490-2F	ACTGAAACTGAAACTGAAA
	Sm002490-2R	ACTTCTCTCTCACCAAAT
9	Sm002829-1F	CTCAAAAATGTCACTGAGA
	Sm002829-1R	TTTAACCCAGAGATCTGATA
10	Sm002829-2F	GAAGCTTGAATCCATATTGA
	Sm002829-2R	TTGTTCTAATAACAGTGTGG
11	Sm003353-1F	CTTCTCCCTTTGATCTTTTA
	Sm003353-1R	TGTGTATTCTATGCTTTTGA
12	Sm003353-2F	ATCAAGGTGCTTCATTTC
	Sm003353-2R	CATATTCTCACCTTCGATTA
13	Sm003354-1F	TTCATATTGAACACTCAACT
	Sm003354-1R	GAATAGGTTGTTGGAATCAA
14	Sm003354-2F	CGGGTACTCATTTAGGGACTG
	Sm003354-2R	CACACACACGTGGAAAGGAC
15	Sm003439-1F	TTTGCAATCTCTGAGCGGTG
	Sm003439-1R	CTAATCCCTCCATGTTGAGCCTCG
16	Sm003439-2F	GTAATCACACTACACTAACA
	Sm003439-2R	CCTGAAATAGAGTCATGAAA
17	Sm004799-1F	CTACATCATCCGCCTC
	Sm004799-1R	CGTAATCTCCTCCAAAAC
18	Sm006834-1F	TTGATGTACACATTCTTGAT
	Sm006834-1R	AAACTCTGACACTGAAATAT
19	Sm006834-2F	AAAGAAGTTCATTTTGACAG
	Sm006834-2R	TGTATTTTGGGACATTAGAC
20	Sm007468-1F	TTGCAACTTAAGGTAGAAAT
	Sm007468-1R	TTCAATCAAGTTGTGTAATG
21	Sm007468-2F	CAGAATTTGGAAACGATATC
	Sm007468-2R	GATAACTACTTTGTCTCTGG
22	Sm007701-1F	CGATGTAAAAATACACAGTC
	Sm007701-1R	AGCGGTGCATAACCCATTTG
23	Sm007701-2F	CTAATGTTCTAATTTGGTGC
	Sm007701-2R	CGAATGTGTTTAGTATGATG
24	Sm008031-1F	ACAACAAGCAGGTCTC
	Sm008031-1R	ATCATCCCCTTCATGTAG
25	Sm008031-2F	TAGTATCTCTGCTGGTCTA
	Sm008031-2R	GATGATGAGATTGGAATCC
26	Sm008479-1F	ACCTCGCTAAGACATAC
	Sm008479-1R	GGATTCTTTTCCATATGTTG
27	Sm009239-1F	TAAAATAGCCCATTTCATCT
	Sm009239-1R	TCTCTACGTCTCTGGTAT
28	Sm009646-1F	AGTAAAATGAAGATGGAGTT
	Sm009646-1R	AGCGTTTTAATCAAAATTGA
29	Sm009649-1F	AGTAAAATGAAGATGGAGTT
	Sm009649-1R	AGCGTTTTAATCAAAATTGA
30	Sm009656-1F	TCTGGCGCACTCCTCCTAC
	Sm009656-1R	CGACGGAAGCTCCGAAGTG
31	Sm009657-1F	CAAATTGATGGTTATGTTGT
	Sm009657-1R	ATCAGACTACCTACATCAAT
32	Sm009657-2F	TTATGATTGAGAGAATGGAG
	Sm009657-2R	ATAGGTAGACTCCAATAAGT
33	Sm009718-1F	GAGTCCTACACGCTTAA
	Sm009718-1R	GATCTGATTCCGGTGAT
34	Sm009718-2F	CTTGAACAATAATTAGCCAC
	Sm009718-2R	TTAAGCGTGTAGGACTC
35	Sm010029-1F	GTGAAGGGGTGTACTTGGTA
	Sm010029-1R	CGGTACAACACAGCACATGG
36	Sm010029-2F	same as 35
	Sm010029-2R
37	Sm011017-1F	TCGGGGTCACACACATCCTT
	Sm011017-1R	TGCAGCCTGTGAGCTGACAG
38	Sm011017-2F	same as 37
	Sm011017-2R
39	Sm011134-1F	CACAGTTACTCGATTTCTGCTG
	Sm011134-1R	CCTTCCTTATCTTGACAGCCAC
40	Sm011134-2F	CTTTTGACATGGATTTTGAA
	Sm011134-2R	GGAAACCAACTTTTTAGATG
41	Sm012706-1F	GAATTCCATCTTTTTTCCAT
	Sm012706-1R	CTTTCATGGTTGTACCTTC
42	Sm012706-2F	CTTTTCGTGCAGTTCTC
	Sm012706-2R	ATCTCAAAATCTTCGAAACT
43	Sm013076-1F	TCAGTCACCATCGCTGAGGC
	Sm013076-1R	GACTAAGCTGGTCCAGACGT
44	Sm013076-2F	same as 43
	Sm013076-2R
45	Sm014149-1F	GCGTGTTCTTAAATTGATAG
	Sm014149-1R	ATTCAGCTCTTTTAAAATGC
46	Sm014149-2F	CCACAAATACCTCAATAAGT
	Sm014149-2R	AACAACCTCCAATATGATTT
47	Sm014213-1F	CTCCGCACTGCATCGTGA
	Sm014213-1R	TCATTTCTCTTTGGTGTAGAGTCG
48	Sm014213-2F	same as 47
	Sm014213-2R
49	Sm014423-1F	GGTAGATTGTTGAGATATGG
	Sm014423-1R	GAGAAAACAAACCTTGAATC
50	Sm014423-2F	CCTATTTCAGGTCGAGTA
	Sm014423-2R	TGAAAAAACAATATTTCCCG
51	Sm014820-1F	ATCAATGCATCTTCTTCTC
	Sm014820-1R	GATCCTATTCACAACATGAT
52	Sm014820-2F	AATTTCAGAGAGACGGATA
	Sm014820-2R	ATGTCCAACCTCATGTT
53	Sm015617-1F	GCTGTTGTTGTTTAATACTC
	Sm015617-1R	AAAATTACGAGTTCAAGAAC
54	Sm015617-2F	CCTAATGGAAGATTCATCAA
	Sm015617-2R	GTACGAAACCTTATTTTTCC
55	Sm015937-1F	GTGATGAGTTGATCCCGATCAAG
	Sm015937-1R	ATGGAGTCGCCGATCTGC
56	Sm016038-1F	GATTTTGACTCAAAGGTTTT
	Sm016038-1R	CAATAACAAACGCAAAATTG
57	Sm016038-2F	CTGAATCTTATGGATTTTGC
	Sm016038-2R	ATTAAGTATTCCAGCAACTT
58	Sm016129-1F	ATCACCTCTGAAGTAGTATT
	Sm016129-1R	GTAAATAGTCTGTTGAAGGG
59	Sm016129-2F	TTTGTTTCTTTGCTAGATTG
	Sm016129-2R	CATGGCAATTTCCAATTATT
60	Sm016626-1F	TGGTTTCTTGCAATAATCTA
	Sm016626-1R	CGTGTTCATACAATTTCTAC
61	Sm016626-2F	GAAAGTTTGGTGTACTACTA
	Sm016626-2R	GTAGCTACCGAAGTATTATC
62	Sm017753-1F	TTGATATTTCCAGATGAACC
	Sm017753-1R	TTTTCAACCTCCTATATGTC
63	Sm017753-2F	ACATTGATCTTAATGGCTAA
	Sm017753-2R	ATAATCTCTAGTACCTGACC
64	Sm018020-1F	TGGTGTGCGTCACCGGAG
	Sm018020-1R	CGCTGACATGAAGAAGCACAAC
65	Sm018020-2F	TAGTGCCATCGTTGATT
	Sm018020-2R	TCTTTTCTTCATCTTCTTGT
66	Sm019050-1F	ATGAGATCTATGAATCTGGTGGA
	Sm019050-1R	GTGATTGGTGGGCTTGCC
67	Sm019050-2F	same as 66
	Sm019050-2R
68	Sm019303-1F	ATGCCCCCACCGGTCGTT
	Sm019303-1R	CTAAACTGCTGAAAAATCTAAGAGTC
69	Sm019303-2F	same as 68
	Sm019303-2R
70	Sm019557-1F	GAAGCTCTCAAAGAGATAC
	Sm019557-1R	CATGGAGATCTTGTCGT
71	Sm019557-2F	GAAGCTCTCAAAGAGATAC
	Sm019557-2R	CATGGAGATCTTGTCGT
72	Sm019558-1F	TCACAACTTCGATTGGA
	Sm019558-1R	AAGTAGACTAATCATTGGTG
73	Sm019559-1F	TCACAACTTCGATTGGA
	Sm019559-1R	GAGCCTTACCATATTTCATA
74	Sm019813-1F	TGCTATTCTTGCATCAAG
	Sm019813-1R	ATGATCTTTGTGTGAATGAA
75	Sm019813-2F	GGTCCAAAATTATTGAAGTT
	Sm019813-2R	TTAAATTGAGTCAACCAGTT
76	Sm020469-1F	ATGATTGCGCCCCCTATTGT
	Sm020469-1R	CTACCCCCAATTTCTATCCCCAA
77	Sm020469-2F	same as 76
	Sm020469-2R
78	Sm020898-1F	ATGAATACTGACTTGTGATC
	Sm020898-1R	GTACCCCTTTTCATCAATAT
79	Sm020898-2F	TTCCATTCCATGTAGATAGA
	Sm020898-2R	TTCTTTGAAAACGTTGATG
80	Sm021148-1F	ATGTCGACTGGTCCTGCC
	Sm021148-1R	GCCATGCATCATAAGCAGCTC
81	Sm021148-2F	same as 80
	Sm021148-2R
82	Sm021487-1F	TATGTTTTGTGAACGGATAT
	Sm021487-1R	AAATCCTATGAGAGTCTGTA
83	Sm021487-2F	CGGTCTGCATGTAATTCAGCTG
	Sm021487-2R	TCAAGCTGCAAGACCTTG
84	Sm021753-1F	CACGAATAATCCCAATAATT
	Sm021753-1R	CTAGACATGTCGACAAAAT
85	Sm021753-2F	TCTCATCTTCATCATTTCAG
	Sm021753-2R	TGGAAAACTTACCAATATGA
86	Sm022222-1F	ATCACCAGCTTTGTTAATT
	Sm022222-1R	ATGGGATTTTTATTTCAGGT
87	Sm022222-2F	GAATCATTCTGTGTGAATTC
	Sm022222-2R	GTAAATGAAGCTTCGTATTT
88	Sm022544-1F	GTTTCAACTTTGTAACTGAG
	Sm022544-1R	ATTCAGGGAATGATTGATC
89	Sm022544-2F	TTAGCTTTCTACTAAAGTGC
	Sm022544-2R	AGGTCTGGATATTTATAGCT
90	Sm022712-1F	CACAAACGAAGATCAAATC
	Sm022712-1R	CCTCCAGATCTTTCTGTT
91	Sm022712-2F	ATATTTTCATCCAAAATGGC
	Sm022712-2R	ATCCAGTGTAGGAGAAAATA
92	Sm023247-1F	CTTTTACTGCCTAGAATGAG
	Sm023247-1R	CGAAGGGTATGTATTCTAAA
93	Sm023247-2F	GAGGAGAGCATGAATTTG
	Sm023247-2R	TTCAATGATTAGTGAAACCA
94	Sm023248-1F	CTAATCTCAAAATCTGCAAC
	Sm023248-1R	GAGACAATGATGAAGTCAA
95	Sm023248-2F	ATACATCAAATCATGGAGTT
	Sm023248-2R	AGGTCTCTGAACATGTG
96	Sm023251-1F	GTTCAGGGATCTCAGC
	Sm023251-1R	ATGTCTGTGCAGTTGTA
97	Sm023251-2F	ATGTTCAGGGATCTCAG
	Sm023251-2R	ATGTCTGTGCAGTTGTA
98	Sm023253-1F	CACCACTTCTTCAGAGA
	Sm023253-1R	GGTGTAATGGTAGGAGAG
99	Sm023253-2F	ACTTTCATTTCTCCTCTTAC
	Sm023253-2R	GATGAGGAAGTGGATCTC
100	Sm023254-1F	ATGCTACGCGCCACCGTG
	Sm023254-1R	GAGATCGGCCAGCATGAATCC
101	Sm023254-2F	same as 100
	Sm023254-2R
102	Sm023803-1F	CGAATCTTTTGCGAATAATA
	Sm023803-1R	TCCAAAATAAAGCAAACATT
103	Sm023803-2F	TATCTTCGATTGCAGATTAA
	Sm023803-2R	AGTAACTCTTGATCATTCTG
104	Sm025036-1F	ATGGAGAAGCTAAAAACATCTC
	Sm025036-1R	TCATCCGATCGTGCTTGTCACG
105	Sm025036-2F	same as 104
	Sm025036-2R
106	Sm025048-1F	CACACACACACACACACT
	Sm025048-1R	ACCGTCGCCGACACCAGG
107	Sm025048-2F	same as 106
	Sm025048-2R
108	Sm025050-1F	ATTTTGGTCGTAATTTTCAC
	Sm025050-1R	GTCGGTGGTAATGGAG
109	Sm025050-2F	TTCCACGCCCACGACATTGC
	Sm025050-2R	GGTGGGACAATAAGTGGCGTG
110	Sm025581-1F	GTAAAGAAAAGAAAAAGGGG
	Sm025581-1R	GAGGAGGAGAAAGTAGAC
111	Sm025581-2F	GACGAAAATGGAGAAAGAG
	Sm025581-2R	GAGGAGATAGATGAAGGAG
112	Sm027652-1F	GAAGCTCGAGTCCGATGT
	Sm027652-1R	CGAAGCTCAGATTCTTAGGC
113	Sm027652-2F	AGACATCAACGATCCATAT
	Sm027652-2R	GAGAATCGATTTTCCCTC
114	Sm028531-1F	CTATTTCAAGGTCAACTGAT
	Sm028531-1R	GGTGGATAAGTTTGATCATA
115	Sm028533-1F	TTTCAAAGTCAACAGATACA
	Sm028533-1R	ATGAGTTTGATCATATCGAG
116	Sm028533-2F	TACTCAATCCAATCCAGTT
	Sm028533-2R	ATGAGTTTGATCATATCGAG
117	Sm028540-1F	AGGATTTTGAGAAGTTGAAT
	Sm028540-1R	TAAATCAATGTCTTTCCCTT
118	Sm028540-2F	ACTTCAATGAGAATATTGGA
	Sm028540-2R	AAATATAGCATCCATAGTGC
119	Sm029118-1F	CCTAGCTAAATCCCACCCT
	Sm029118-1R	CAAGCACCGCATAATTCGTG
120	Sm029118-2F	same as 119
	Sm029118-2R
121	Sm029269-1F	TTTCCCTCTCCGACC
	Sm029269-1R	GTATATCGATGTGTTGGTC
122	Sm029269-2F	ATCAATTTCCTCCCATTTTC
	Sm029269-2R	GTATATCGATGTGTTGGTC
123	Sm029833-1F	CCAGCAGACAACCAGCAG
	Sm029833-1R	GCTGAATCAGTCCATCGCTC
124	Sm029833-2F	TTAGTTTTTTTCGCATGTAG
	Sm029833-2R	AAAATATGCGCATTTGTTAT
125	Sm029957-1F	GTGTTGATACCTTCTCAAA
	Sm029957-1R	GAAATCATCTCCATTATCCA
126	Sm029957-2F	GTGATCAGCCAAGATTG
	Sm029957-2R	CCCTGGATTATCCTTCTAG
127	Sm030403-1F	GCAGCAGAATAAAATATTCC
	Sm030403-1R	CTCACAACAACATGATTTAG
128	Sm030403-2F	TGTTATACTAGAGTTAACGC
	Sm030403-2R	GAAAATCAAGTCAACAAAGT
129	Sm030873-1F	GCTCGTTGTAATCGGCGTCA
	Sm030873-1R	CCTTAGTCTGCTTCCCGTGC
130	Sm030873-2F	same as 129
	Sm030873-2R
131	Sm031255-1F	TCAGATACTCCATTCATACA
	Sm031255-1R	AAGATGACTTATTGGTGATC
132	Sm031255-2F	GAAGATAGCAGAGAAGTTC
	Sm031255-2R	GTGGATCATCTTTTTCAATT
133	Sm032082-1F	TGCTCTTCGATTTATTCATA
	Sm032082-1R	ACTTAAACAAGCATAACTCT
134	Sm032082-2F	AAATGCCAACCAAATTAAAT
	Sm032082-2R	GAAGCTTCGAAACATGAT
135	Sm033699-1F	TTGACTTGGTCAACCTC
	Sm033699-1R	TATTTCCTCAGCAGCG
136	Sm033699-2F	CAAACTCTTCCTACACTTC
	Sm033699-2R	ACGTAGGACAGTCCC
137	Sm003263-1F	TGATTAAAAATGAGCAAATGT
	Sm003263-1R	CAAGCTGGTTAACGTTC
138	Sm003263-2F	AAGTTTCCATCACAGATAAA
	Sm003263-2R	TGTAGGGGTGATCATATTTA
139	Sm003265-1F	GCTTAAACCAAAATGAAGAT
	Sm003265-1R	GCATGCAAACAATCATATAT
140	Sm003265-2F	ATATATGATTGTTTGCATGC
	Sm003265-2R	CAAGCTGGTTAACGTTC
141	Sm008547-1F	TCTATTTAAATGGGTTGGAG
	Sm008547-1R	TTACTAACTAATTTGGTGCA
142	Sm008547-2F	TGCACCAAATTAGTTAGTAA
	Sm008547-2R	GTTATCCAACACATCTACTT
143	Sm008850-1F	ACGATTATCATTTCAGTGAG
	Sm008850-1R	ATTCAGCTATATCAAATCCC
144	Sm008850-2F	TTCATGGAATTAAAGTCGTA
	Sm008850-2R	CTTCAAATACTTGAGTTGTG
145	Sm009121-1F	CCTCTGCTGATGCTGCCAAG
	Sm009121-1R	GCTTCCAGCACCCAACATATCC
146	Sm009121-2F	same as 145
	Sm009121-2R
147	Sm009153-1F	ATGGAGATCCAAATTCCATCTCTG
	Sm009153-1R	CTCCATGGACGCAATCCACC
148	Sm009153-2F	ACACTGAGGATGCATCCG
	Sm009153-2R	GGGCACACAGAAACTGGAGC
149	Sm009963-1F	AGAAAGATGATATCTGGGAG
	Sm009963-1R	CTCAAGATTGTTTAAGTGTG
150	Sm009963-2F	GAGGATCTTGAGAATTACTG
	Sm009963-2R	TAATCCAAAGTATCTCATGG
151	Sm009967-1F	ATCACCCTTTGATGCCACTC
	Sm009967-1R	CCTCAGCTTAAGATTGTATCATGG
152	Sm009967-2F	same as 151
	Sm009967-2R
153	Sm014460-1F	ATGATTTACCAATTTTGACG
	Sm014460-1R	ATGACATCATACCAATGAAT
154	Sm014460-2F	TGTTATTCTTTGATGTCACA
	Sm014460-2R	ATTATTAAGGCTCCATGGAT
155	Sm015727-1F	CTTACTTTTGTTGGAAGGTA
	Sm015727-1R	CCACATTGAACTGGAAG
156	Sm015727-2F	TTTTTCAGGGTCTAAACATT
	Sm015727-2R	TACCTTCCAACAAAAGTAAG
157	Sm017168-1F	ATGACTATTTCTGGAATAATGACTAATGTC
	Sm017168-1R	CTATGCATCTCTTTTACTATCAC
158	Sm017168-2F	same as 157
	Sm017168-2R
159	Sm020298-1F	GGTACATAAAGCACAATAGGGC
	Sm020298-1R	CTATATATATTCCGACACTATGGCAG
160	Sm020298-2F	GGTGGGTCCATTAGTGGC
	Sm020298-2R	CCGACACTATGGCAGTTGTGGA
161	Sm021509-1F	GACTCTCTCACTCTCCTCTC
	Sm021509-1R	GCCAGAAGGTGTAGTTCTTG
162	Sm021509-2F	CAACAAGTTCCTCTTCTC
	Sm021509-2R	CGATGTGGTCCATGAT
163	Sm021727-1F	TAAAATGAAGATGGGTTTTG
	Sm021727-1R	AACTACATACAAACACACAT
164	Sm021727-2F	CAAAATCAACCCTGATGT
	Sm021727-2R	TAAAGGTTAATTTTCAAGCG
165	Sm023098-2F	CAAACAACAAACATTTCCTA
	Sm023098-2R	GAAGAGGAGGATGTAGAG
166	Sm023099-1F	CCAGTGTTGAAGCAGAGC
	Sm023099-1F	GGTGGATCTCCAACCGGT
167	Sm023099-1R	same as 166
	Sm023099-1R
168	Sm023100-1F	CTTCCTCATAGAGAAACAAA
	Sm023100-1R	ATGAAGAGAAGGATGTAGAG
169	Sm023100-2F	ACAAGTCAAGATTCAAAGTA
	Sm023100-2R	TTCTCTATGAGGAAGAAAGA
170	Sm023555-1F	GCAGATCAGAGTGAAGA
	Sm023555-1R	GAGATTGTGTAGTAGAGTTG
171	Sm023555-2F	CAACTCTACTACACAATCTC
	Sm023555-2R	GCCCAAAACAGATCTTC
172	Sm024060-1F	GCCTCAGTTATTTTAAGAAC
	Sm024060-1R	CAAATCAAATTCATCACACA
173	Sm024060-2F	GGAGAAGCATGGGAGAAGATCTG
	Sm024060-2R	CCGGGATTGGAGCGCTAAC
174	Sm024342-1F	ATCAAACAAGCAAAGTACTA
	Sm024342-1R	AAGATGAACTTCTCAGGG
175	Sm024342-2F	CCCTGAGAAGTTCATCTT
	Sm024342-2R	GAGGGGAAGATCTTGTC
176	Sm024343-1F	TGCCTATAAATAAGCTCAAA
	Sm024343-1R	GTTTGTCCTTGAAGAAGAG
177	Sm024343-2F	CTCCCTCCTCTCCGCCTTCG
	Sm024343-2R	AAGTTGGGGAGCATCCGC
178	Sm025499-1F	ATACAGTATCAGCTTATCAC
	Sm025499-1R	ATTCAACCAATCTCACATTA
179	Sm025500-1F	CAGTCTGACTAATGAAATCT
	Sm025500-1R	TAAGTGGGGATGATCTTG
180	Sm025500-2F	AATTAAAGTGGAGTGTTTTG
	Sm025500-2R	TATATGAATGAGTTTTGCAC
181	Sm025501-1F	TTCCAATCTCTCAATTTTCT
	Sm025501-1R	AGCACTAATCTGATTGTTAA
182	Sm025501-2F	TTCCAATCTCTCAATTTTCT
	Sm025501-2R	AGCACTAATCTGATTGTTAA
183	Sm025967-1F	CTTTCATTTGTTCCTCACTA
	Sm025967-1R	TAAAGTAAATGGTTGCAGTA
184	Sm025967-2F	GGTGATGAGGGAATTTAATA
	Sm025967-2R	CTACTTGTCCTAATTGTGAT
185	Sm026333-1F	TATGCAGAAGGTCAAGTAT
	Sm026333-1R	GGCACATACTAGTTGAATTA
186	Sm026333-2F	GTTCCGAGAATGTTCATC
	Sm026333-2R	TTCCATAACCTCCACAG
187	Sm026334-1F	TGACAAATGATGAGTTCATA
	Sm026334-1R	TAAAAACTTGGACATGTACT
188	Sm026334-2F	AAAGGAGATAACTTGTTCAA
	Sm026334-2R	CGTATATTGTCCCTGAAATA
189	Sm028724-1F	CCAATGTGCAAAGGATC
	Sm028724-1R	CTTGATGGATTTGGAGATG
190	Sm028724-2F	ACCCATACCATATATACACA
	Sm028724-2R	TATTTTAGAGAGGGAGAGAG
191	Sm028725-1F	GTGAACCGAAGAGTATATAA
	Sm028725-1R	GATCCTTTGCACGTTG
192	Sm028725-2F	CATAATAGGTGTGAAAGTGA
	Sm028725-2R	GTTAAGCCCAGGGATC
193	Sm029101-1F	ATGGAAGAGAGCAAGAGAG
	Sm029101-1R	CCTCGGATCTAAACCGAGTCC
194	Sm031629-1F	GGAGTGAGCAATGCACAAC
	Sm031629-1R	GGTGAAATTCGCGGTGTCGT
195	Sm031629-2F	AATCATTTCACATTCCATTG
	Sm031629-2R	CTTGAGTCTTGATGTTGTC
196	Sm032401-1F	GAATCGGTGCTCTACTTCGCAGG
	Sm032401-1R	TCAAGACAGCAGAGGAATACTTTG
197	Sm032401-2F	same as 196
	Sm032401-2R
198	Sm032424-1F	GGCCCTCCTTGATTGTAATCTAC
	Sm032424-1R	ATGCGGAGGTGGAGGATTC
199	Sm032424-2F	CCATGGCCCACCTAATTCCT
	Sm032424-2R	TTGTCCTGGGCCTGGAGG
200	Sm033690-1F	GAGAGAAAACTGCACCGAGACG
	Sm033690-1R	ACATGCTCTCATCCCCTCC
201	Sm033690-2F	same as 200
	Sm033690-2R
202	Sm033691-1F	CGTCGGAGTTATTGTGTTCAGGG
	Sm033691-1R	GCGGCTCCAGCTTATGTATC
203	Sm033691-2F	ATTTGATCAATCTAAGCGAA
	Sm033691-2R	GTATTTTCTAAGCATTGCG
204	Sm033692-1F	CCTTAGGTTCGCATCGGC
	Sm033692-1R	CGTATTGCCAGCGGTGCC
205	Sm033692-2F	same as 204
	Sm033692-2R
206	Sm033693-1F	GTCATGCTCATCTGCAGCTTATGC
	Sm033693-1R	TCTAAGCATTGCGCCGTAGC
207	Sm033693-2F	same as 206
	Sm033693-2R
208	Sm033695-1F	GCGTGGATCGAAGCAGGT
	Sm033695-1R	GGTTGAGTCCGGTTGACCAG
209	Sm033695-2F	TTAGGGTTAGTGAGAGAAG
	Sm033695-2R	ATGTAGTAAATAGTCTCGTC
210	Sm033696-1F	ATCAATCTAAGCGAAGTTAC
	Sm033696-1R	CGTATTTTCTTAGCATTGC
211	Sm033696-2F	CGAGACTATTTACTACATGG
	Sm033696-2R	CTTATGTATCTGTCTGCATC
212	Sm002502-1F	CTCCTTCATCTACCTTCTC
	Sm002502-1R	CCTCAATCTTCTCAATTTTG
213	Sm002502-2F	CGAAGATCCTCTCAACTT
	Sm002502-2R	AACTGGTTGTTGAGGAA
214	Sm002503-1F	GCATGCTAGCAACATCGTCTCG
	Sm002503-1R	GTTGTTTGTTAAGTGATGGTACCC
215	Sm002503-2F	same as 214
	Sm002503-2R
216	Sm003355-1F	TGAAACTTGGCTATTTTCTA
	Sm003355-1R	TTCGAAAGACTTGAAAACT
217	Sm003355-2F	ATTTTGGGAGAAGATTTTGA
	Sm003355-2R	GAGTTTTAGTTTGCATGAAG
218	Sm003364-1F	CACAAACCTTTAGAACAAAA
	Sm003364-1R	AAAAAAGATAAGCCCACTAT
219	Sm003364-2F	AAACAGATCAATTTCACAGA
	Sm003364-2R	AATCCATCCACTTCAATAAA
220	Sm008262-1F	CTTCTAAAGCAGATTGAAGA
	Sm008262-1R	ATGAGGTTATACTCTACACA
221	Sm008263-1F	CGATCTGGATCGTTGTCGTG
	Sm008263-1R	ACTCTTCGATCTGCTTCAGAAGC
222	Sm008265-1F	AATGTGATATTGTCGATCAA
	Sm008265-1R	AACAGAAGAAACCAGTTATT
223	Sm008265-2F	GAACAAGATCCTCTACATTA
	Sm008265-2R	TTGATCGACAATATCACATT
224	Sm009694-1F	GCTCCCAAATGATCTCAGAGG
	Sm009694-1R	TTCACCGGAGTCTGCAGC
225	Sm018320-1F	ATGGGCGCGTTAGATTTCTTG
	Sm018320-1R	GTCCGCCACACAAGATCAAG
226	Sm018320-2F	AATGCTCATATTCTTGATCT
	Sm018320-2R	TACAACTAAGATACCGAAAC
227	Sm018836-1F	TGTTATTGAATCCATCACTT
	Sm018836-1R	TTTAACTATGGAGCTTTCAA
228	Sm020999-1F	CATTGAAAAAACGATCAAGA
	Sm020999-1R	GGTAAATAGTCTGTTGAAGG
229	Sm022995-1F	TGTTATTGAATCCATCACTT
	Sm022995-1R	CTTTCAAGCATCAGAATTTG
230	Sm028538-1F	TTCAACGACAATATCAGAG
	Sm028538-1R	ATAATTGTAGTCCAGACATG
231	Sm028538-2F	ATGACTCAACTCTCTACTTT
	Sm028538-2R	GAAGTAAGCAGATTTTCATG
232	Sm028539-1F	TAGCTACATTTTATGTGGTT
	Sm028539-1R	TAAAAACAGCTTTTGACATC
233	Sm028539-2F	ACAGAGGCCATGATAAGGC
	Sm028539-2R	TCAGGTATGGACTTTCCAAGATG
234	Sm028557-1F	ATTACCCAGTCTGCCCCG
	Sm028557-1R	CAAATCTTGTAATGAGGCAAAGCCG
235	Sm028557-2F	same as234
	Sm028557-2R
236	Sm028558-1F	TAGATTATTAGCAACGACAA
	Sm028558-1R	TAATCTTGTAATAGTGGCAG
237	Sm029100-1F	GTTTCTAATCCAAATCACAC
	Sm029100-1R	CATACCTCGCTTACATTATT
238	Sm032733-1F	GAAAATTTTGGTTCGGATAC
	Sm032733-1R	AGTATAGTATTGGTTTTGGTT
239	Sm032736-1F	CGCTGCTATATCCCAGGTTCG
	Sm032736-1R	CCATGATTCCTGGAACTGCAGG
240	Sm028557-3F	ATGGTGCTCTCTAGCAACGGT
	Sm028557-3R	TCCGGCTGTCGTCCGAGTAG
241	Sm028557-4F	GGAGGCGTTGGGGCTTCC
	Sm028557-4R	CACATGACCTTTCCGCCGTC

## Sheet: target sequence
靶点	seq	GC_content
1	CTTGCTCCCTTTGATCCACA	50
2	CTTCTCGCCTCCAGCTCTCC	65
3	GCAGTCCTTCCGCCACATAA	55
4	GCAGCCAATACCACCACCAA	55
5	CCCAAAACCCTCCCTCTCAT	55
6	CTTCCGCTCCATAAGAGAAG	50
7	TTTTCGAGCGCTGGAGAGGG	60
8	GAAGGAGCGAATCACTCTCG	55
9	ACAGCCACCAACACCGAAGC	60
10	GTGATCCGCCGTTTCAGGAC	60
11	CATGCTCCATTCCACCAGCT	55
12	GAGCATGAAGCACAAAGTGG	50
13	CATGCTCAATTCCACCTGCT	50
14	CGAGGGTCCTAAGATGGGAG	60
15	GTCTCACCAGAAGGAGTTCA	50
16	TTTGCAATCTCTGAGCGGTG	50
17	CTTCATCGTCTCCTTCTTCG	50
18	CGGTTCACTCTCATCAGTAC	50
19	GCAGCGCAAAGTATCCAGTT	50
20	GCTCTCGAGTTTTCTGCAAC	50
21	CGCAGAGCAATAGAGGCAGA	55
22	TGCATCCCATTTCCGGCTCA	55
23	CTTCATCCGCACCACGAACC	60
24	AAGCAGCAAAGGGCATGACT	50
25	TACGAGGCCCTCAACAATGC	55
26	AACAAGGCGTCGCTCTATGC	55
27	TTCCTCCGAGCTCAGATCGC	60
28	GTTCCTGATGCCCAATCTGC	55
29	GTTCCTGATGCCCAATCTGC	55
30	GGTCTCCCAGACTGACCCCA	65
31	CTCCGACAGTAGGGGAGATG	60
32	GGGATCTTCACCACTCACTT	50
33	CCGGCAAGATCGTCGGGAAT	60
34	CGCCGCGTCAAAGAGGTCCG	70
35	GGGAATGTGGTGCACAGACT	55
36	TGGGAATGTGGTGCACAGAC	55
37	CTTCCTCTTCCTCTTCCTCA	50
38	CTCCTCTCCCTCCCCCTCCT	70
39	AAGCCGCAAGAATCATCCAG	50
40	GGACCAACTGGTGAAGTGAA	50
41	GAGCTTTTCGTGCAGTTCTC	50
42	GTACAACCATGAAAGCGTCG	50
43	TCGTGAGCTTCATCAAAGCG	50
44	TCCGTAGTGAGCGATCAATC	50
45	ACACCATCTACAGCAGCTGC	55
46	CATAGGGCAACTTTGCGTGA	50
47	TGGGCACAGCGATTCTGCTC	60
48	CCTCGTGCCTCTCCTGATAT	55
49	CTCTCGAAGCCGTGCGCAAG	65
50	CTCCTAAGCTGCAGGATTCA	50
51	AGCAGTGGCTCGTTTTGCAC	55
52	AACGCCCATGTTGGTGGTGA	55
53	TGTGAGACTTCCTCTCCTAC	50
54	CTCATTCCAGGCGCCGCCAG	70
55	CCGCCGTCTAAGATCGACGA	60
56	TTTTCCGTCACAACCTGACG	50
57	CCATAACCCCACGGTTAATG	50
58	TCCGTACAATGCGGCGTATC	55
59	TTTGCCTGCGTGACATGATG	50
60	GTCCACTCTACAGAGCTTTC	50
61	CTCCTTCCGCTACAAAGTCA	50
62	GCTCCTGAGGAAATCGTGAA	50
63	TGCTTGTGTTGCAGTCATCG	50
64	CCACCGTGGTTACACTGTCA	55
65	TGTGCTTCTTCATGTCAGCG	50
66	GCCATGCCCCTCCAAATCCC	65
67	CGGAGGCGCATTTCCTCCCA	65
68	CCTCTTCTTGCGCTTTCTCA	50
69	CCGCACACGAATATTTACGG	50
70	TGGCGAAGGAGATCCTCCAC	60
71	CACCGTGATCGTCTCCTCCC	65
72	GCTCAGGATCGTTCCGTATA	50
73	GCTCAGGATCGTTCCGTATA	50
74	ACAACAATGTCCGCGAGGAT	50
75	CAACAATGTCCGCGAGGATC	55
76	TGCTTCTTGCACCTCGGTGG	60
77	GCGTGCTTCTTGCACCTCGG	65
78	GCCTGTGAGGTTCTGCGAAC	60
79	TCTCTCTGCGAAACCATGGA	50
80	GGAGATGGAAGTCTCGATCA	50
81	GGTTCCATTGGGTCCATGTA	50
82	TCTCTCACCCTCACCTCTCG	60
83	GTGTGTTTGTGGTCTGCAGA	50
84	ATCCGCTCCTTCGCAGGCAG	65
85	GAGCATTCAGGCTCCGCAAA	55
86	GGGAGAGAGAGCAAGGGGAA	60
87	TTATATGGCAGAACGCGTGG	50
88	TGGCTTCTCGCCCAAAATTG	50
89	GCAACGTGTTACCTACACCA	50
90	CGCATACCACGGCCGCACGA	70
91	GTGCCGTCCTCTCCCCTCGT	70
92	TGGGAAGAGACCCCAAGTAT	50
93	CGCTTCACGCCACGAATCAC	60
94	CCCAAAGCACTCCCTCTCAT
95	TGTGTCTACTCACACATCCC	50
96	ACTTCGCCAATCGGCCTCCT	60
97	AACTTCGCCAATCGGCCTCC	60
98	CTTCCTCATCGTCTCATCCG	55
99	CATCGGAAACCTGCACCTCA	55
100	AACTTCGCCAACCGCCCCCG	70
101	GCCCCTTATGCACCTCCAGC	65
102	ACTCTTCAACCTTTACCGGC	50
103	AGGGTTCCAAGCACTGGACA	55
104	GAGCTCGACTCCGAGGAAAT	55
105	GTTCGCCGAAGTCAACGTCT	55
106	TACGCCCAAGACTTCGCGGG	65
107	ATGGCCCGCACCAACATCAC	60
108	TTCCACGCCCACGACATTGC	60
109	ACGACCTGTTCTCGTTCGGG	60
110	CTCCCTCTCTACCTCACCAA	55
111	TCTACTTTCTCCTCCTCCGC	55
112	GCCGGAGTTGTGGTGAAAGT	55
113	GCCTAAGAATCTGAGCTTCG	50
114	GACAATCAAGCTGGGGTCGC	60
115	GCCGAAAATCAAGCTCGGGT	55
116	TGAGGTGTCCAAACAAGGGT	50
117	ACATACAGCCCACTTGGACG	55
118	GCTCTCTTCTTTGGCTGACA	50
119	CATCACCGCCACCTCCCCCA	70
120	GTGCACGATTTCCGCGCCGG	70
121	AGCGAGTCACAGCAAACGAG	55
122	TACATCCCGCTCTTCGTGAG	55
123	CCGTCCATCCATAAGGGATA	50
124	ACTCCAACGCCTCTTGGTGA	55
125	AAATCTCCTCTCCCCTGCGG	60
126	CTTCTCCGGTGAGGAAACAG	55
127	TTGTCGCTGTCAAAGTCCAC	50
128	GTCTTGCCAGAAGAGTATGG	50
129	GCGTCATGCTCTACACGTCG	60
130	AAGCCTTCTGCTACACCCAT	50
131	CCACCGCTTTCTCCGGCAAC	65
132	AATCGACACCCTCCAAAGGT	50
133	GCCATTGCCACTCCATTCCA	55
134	CCTGACCCGAATTCCTACCC	60
135	CCACCGGCGTCGTGTACTAC	65
136	ACCGCAGGTGATCATAACCC	55
137	GGCCGGAAACACTTCAAACA	50
138	TCTTGTTTCGTCGTGGGCTT	50
139	ATCGGATCCAGGCCAACTTC	55
140	GGCAGGAAACACTTCCAACG	55
141	AAAAGAGCAGCAGCAGCAGC	55
142	GAGCTATATCCGCGGCGAAT	55
143	CTACCACACTACGGAACATG	50
144	GGCACAACATGAGGTGAGGA	55
145	AAGTGCTTCAGAGGGTGAGT	50
146	CGCTGGATTGCGTCCATGGA	60
147	CAAATGCAAAATTCCCCCCG	50
148	AATGTACAAGCCACCCGACT	50
149	TAACACAGCGATAGAGCGGC	55
150	TGGTGGCTACTCTGACATCA	50
151	GAACACTGCATTAGAGCGGC	55
152	ATATCCGGAAGTGGGATTGG	50
153	GTAATCACTGCGGTGAATGG	50
154	ACCCAGTGTCCGATTCGACC	60
155	ATCCCGCCGATCCTAATCAG	55
156	GTAAACGTTAACCAGCTCCC	50
157	GGTCTCTCCAAGGTGGAAGC	60
158	CCGTCGGGCAAACACCGACT	65
159	GTCCACAACTGCCATAGTGT	50
160	TGGATTTGGCGACGCCAGAT	55
161	AGACCGGGTGGCCGGTGATC	70
162	CCAAACCTCGTCGAAAGAGG	55
163	CTACCCGATAACAAGTCGGA	50
164	ACTACCTCCAGGCTCAGTTC	55
165	ATCCGGCCAACGGCTACATA	55
166	ATCCCGCCAACGGCTATGCA	60
167	AACCAATCAGATGGCCGAGA	50
168	ATCCGGCCAACGGCTATATA	50
169	CTGCCATTTAATCTCGCTCG	50
170	ATCAGTAACCGTCGACGACA	50
171	GTCACGCAAACACGGCATCG	60
172	CCAGCGTTGGCGTCGTAGAA	60
173	TCACGTCGCTGTACCAGGGA	60
174	CTTCTACAAGACGAAAGCGG	50
175	CGTGTTCCGCACCCACCTCC	70
176	CTCCCTCCTCTCCGCCTTCG	70
177	GAACGCGCCGCCGTCTTCTG	70
178	CCAATCTTTCCTCTGCTTGC	50
179	AGTAGGGAAGAAGGTCGAGA	50
180	CACCCTTTGATGCCGCTTAT	50
181	CCCCGTCAAGGCCTTCGGAT	65
182	TTGGCTGCCGCAGACTCATC	60
183	TCGTACCGACCCTGCTGCTG	65
184	TGGCACCATGAAGACCGCGA	60
185	TCTTCCGCCGGAGGAGCTGC	70
186	AGAAGGCGATCATCGCGAGA	55
187	ATACGGCCCGATCAAAGAGT	50
188	AGAGTTCACGCAAATCGGGC	55
189	CGTATCGACTACGCCCCCGG	70
190	ATCGCGGCTCTATTGACGCT	55
191	CCCTTGCAAGGCAAACGTGA	55
192	TGACCGGCGCCAACGTGCAA	65
193	GTTCAAGGAAGGCGTAACTG	50
194	AGTTCAGAGCGACTCTCGCA	55
195	ACGACACCGCGAATTTCACC	55
196	CGGGAGCTATTGTTTGGGGG	60
197	GGATCCTTTTGGCGGGAAAA	50
198	CCATGGCCCACCTAATTCCT	55
199	TAACAAGATTCCGGCGCAAG	50
200	ACGCGCAGGCGAGTGTTTGG	65
201	GATGCCGTACGGCGGGAGAA	65
202	CTTCTCAACCGGACTCAACC	55
203	CAGAAAAGAGCCCCACGCTA	55
204	AAAGCGGCGTGGATCGAAGC	60
205	GAATAATCGACGTTCACGGC	50
206	GTTCGTTGTGCCAGACAAAC	50
207	GAAATCAGAACTCGAAGCGG	50
208	CGGTGTGATCACTGCTTGGA	55
209	CTGGTCAACCGGACTCAACC	60
210	GGTGCTATTTGCACGACCGT	55
211	GGTGCCATACGGTGGAAGAA	55
212	CGAGGACGTCACCGACGATG	65
213	GTGCAGCACCGGCGACGCAA	70
214	GTCGCCGGTGCAGTTCTCGC	70
215	CTAAATCTGCTGGGGGTGAA	50
216	AATCAAGTGCTCGATTCCGG	50
217	GTCACGACTTATCGGCCCAA	55
218	GTCGAATTCCTTCAAGGCAC	50
219	GAAGCATAGGATCGACGAGC	55
220	CGATCCAAAGGTTGGGGCAG	60
221	CAATGAGCTAGTTGCCTGCT	50
222	TTTGAGATCGATCCGGCCGT	55
223	CAACGAGCTAGTTGCCTGCT	55
224	GACATCAATGGCTGCTGGTC	55
225	GCAGTCGGTCTTGTTGGAGT	55
226	TGCTCTTCCTACGCCAACCT	55
227	AGGCGACGTCAAGATCAGTG	55
228	ATCCCTCCAAATGCCATCGT	50
229	GGGAGATGTCGAGATTAGTG	50
230	GGGAGAACGGTATGCTTCCA	55
231	GTTGGAATTGCGGAAAGCCG	55
232	TACAGAGGCCATGATAAGGC	50
233	GCTCTCGGCTTTGGCTGACA	60
234	CTTCACTCCGAGCATGAGTG	55
235	CACTCCGAGCATGAGTGCGG	65
236	CTCTCCCAGCATGAGTGCGA	60
237	GTTCTCGATTTCGAGCCCGT	55
238	CGTTGCTTGGTAGATCCGCG	60
239	AGCGGAGCGAGTCTGGGCTG	70
240	GCATCTCCAGAGCAACCCCA	60
241	CCTAGGGTTTTCTGAGGCTC	55
