# Supplementary material for: Highly efficient Agrobacterium rhizogenes‐mediated gene editing system in Salvia miltiorrhiza inbred line bh2‐7
Source: Plant Biotechnol J. 2025 Mar 26;23(6):2406–17. doi: 10.1111/pbi.70029 (PMC12120871; doi:10.1111/pbi.70029)
Supplement: Supplementary file 6 — Table S2 Variation of 241 guide sequences across different materials and genomics. [file PBI-23-2406-s005.xlsx]

## Sheet: Sheet1
gene	ID	Targets	bh2-7 genome	bh2-7 line vs bh2-7 genome	DSS3 genome vs bh2-7 genome	ZH wild type vs bh2-7 genome	ZH wild type vs DSS3 genome
SMILT001757.1	1、2	1	CTTGCTCCCTTTGATCCACA	/	/	/	/
		2	CTTCTCGCCTCCAGCTCTCC	/	/	/	/
SMILT002057.1	3、4	3	GCAGTCCTTCCGCCACATAA	/	/	/	/
		4	GCAGCCAATACCACCACCAA	/	/	/	/
SMILT002058.1	5、6	5	CCCAAAACCCTCCCTCTCAT	/	/	/	/
		6	CTTCCGCTCCATAAGAGAAG	/	/	/	/
SMILT002490.1	7、8	7	TTTTCGAGCGCTGGAGAGGG	/	/	doublet	doublet
		8	GAAGGAGCGAATCACTCTCG	/	/	miss targets	miss targets
SMILT002829.1	9、10	9	ACAGCCACCAACACCGAAGC	/	/	/	/
		10	GTGATCCGCCGTTTCAGGAC	/	/	/	/
SMILT003353.1	11、12	11	CATGCTCCATTCCACCAGCT	/	/	/	/
		12	GAGCATGAAGCACAAAGTGG	/	/	doublet	doublet
SMILT003354.1	13、14	13	CATGCTCAATTCCACCTGCT	/	/	miss targets	miss targets
		14	CGAGGGTCCTAAGATGGGAG	/	/	/	/
SMILT003439.1	15、16	15	GTCTCACCAGAAGGAGTTCA	/	No hits found	/	No hits found
		16	TTTGCAATCTCTGAGCGGTG	/	TTTGCAATCTCTGA(G)GCG(T)GTG	/	TTTGCAATCTCTGA(G)GCG(T)GTG
SMILT004799.1	17	17	CGGTTCACTCTCATCAGTAC	/	/	/	/
SMILT006834.1	18、19	18	GCAGCGCAAAGTATCCAGTT	/	/	/	/
SMILT007468.1	20、21	20	GCTCTCGAGTTTTCTGCAAC	/	/	/	/
SMILT007701.1	22、23	22	TGCATCCCATTTCCGGCTCA	/	/	miss targets	miss targets
		23	CTTCATCCGCACCACGAACC	/	/	doublet	doublet
SMILT008031.1	24、25	24	AAGCAGCAAAGGGCATGACT	/	/	/	/
		25	TACGAGGCCCTCAACAATGC	/	/	/	/
SMILT008479.1	26	26	AACAAGGCGTCGCTCTATGC	/*	/*	1-4SNPs	1-4SNPs
SMILT009239.1	27	27	TTCCTCCGAGCTCAGATCGC	/*	/*	doublet	doublet
SMILT009656.1	30	30	GGTCTCCCAGACTGACCCCA	/	/	/	/
SMILT009657.1	31、32	31	CTCCGACAGTAGGGGAGATG	/	/	/	/
		32	GGGATCTTCACCACTCACTT	/	/	/	/
SMILT009718.1	33、34	33	CCGGCAAGATCGTCGGGAAT	/	/	/	/
		34	CGCCGCGTCAAAGAGGTCCG	/	CGCCGCGTCAA(C)AGAGGTCCG	/	CGCCGCGTCAA(C)AGAGGTCCG
SMILT010029.1	35、36	35	GGGAATGTGGTGCACAGACT	/	/	/	/
		36	TGGGAATGTGGTGCACAGAC	/	/	/	/
SMILT011017.1	37、38	37	CTTCCTCTTCCTCTTCCTCA	/	CTTCCTCTTCCTC	miss targets	miss targets
		38	CTCCTCTCCCTCCCCCTCCT	/	/	miss targets	miss targets
SMILT011134.1	39、40	39	AAGCCGCAAGAATCATCCAG	/	/	/	/
		40	GGACCAACTGGTGAAGTGAA	/	/	/	/
SMILT012706.1	41、42	41	GAGCTTTTCGTGCAGTTCTC	/	/	/	/
		42	GTACAACCATGAAAGCGTCG	/	/	doublet	doublet
SMILT013076.1	43、44	43	TCGTGAGCTTCATCAAAGCG	/	/	/	/
		44	TCCGTAGTGAGCGATCAATC	/	/	/	/
SMILT014149.1	45、46	45	ACACCATCTACAGCAGCTGC	/	/	ACA(G)CCATCTACAGCAGCTGC	ACA(G)CCATCTACAGCAGCTGC
		46	CATAGGGCAACTTTGCGTGA	/	/	/	/
SMILT014213.1	47、48	47	TGGGCACAGCGATTCTGCTC	/	/	miss targets	miss targets
		48	CCTCGTGCCTCTCCTGATAT	/	/	miss targets	miss targets
SMILT014423.1	49、50	49	CTCTCGAAGCCGTGCGCAAG	/	/	/	/
		50	CTCCTAAGCTGCAGGATTCA	/	/	/	/
SMILT014820.1	51、52	51	AGCAGTGGCTCGTTTTGCAC	/	/	miss targets	miss targets
		52	AACGCCCATGTTGGTGGTGA	/	/	miss targets	miss targets
SMILT015617.1	53、54	53	TGTGAGACTTCCTCTCCTAC	/	/	/	/
		54	CTCATTCCAGGCGCCGCCAG	/	/	/	/
SMILT015937.1	55	55	CCGCCGTCTAAGATCGACGA	/*	CCGCCGT(C)CTAAGAT(C)CGACGA*	/	,CCGCCGT(C)CTAAGAT(C)CGACGA
SMILT016038.1	56、57	56	TTTTCCGTCACAACCTGACG	/*	/	/	/
		57	CCATAACCCCACGGTTAATG	/	/	/	/
SMILT016129.1	58、59	58	TCCGTACAATGCGGCGTATC	/	/	/	/
		59	TTTGCCTGCGTGACATGATG	/	/	miss targets	miss targets
SMILT016626.1	60、61	60	GTCCACTCTACAGAGCTTTC	/	/	/	/
		61	CTCCTTCCGCTACAAAGTCA	/	/	/	/
SMILT017753.1	62、63	62	GCTCCTGAGGAAATCGTGAA	/	/	/	/
		63	TGCTTGTGTTGCAGTCATCG	/	/	/	/
SMILT018020.1	64、65	64	CCACCGTGGTTACACTGTCA	/	/	/	/
		65	TGTGCTTCTTCATGTCAGCG	/	/	/	/
SMILT019050.1	66、67	66	GCCATGCCCCTCCAAATCCC	/	/	/	/
		67	CGGAGGCGCATTTCCTCCCA	/	/	/	/
SMILT019303.1	68、69	68	CCTCTTCTTGCGCTTTCTCA	/	/	/	/
		69	CCGCACACGAATATTTACGG	/	/	/	/
SMILT019557.1	70、71	70	TGGCGAAGGAGATCCTCCAC	/	No hits found	/	No hits found
		71	CACCGTGATCGTCTCCTCCC	/	No hits found	/	No hits found
SMILT019558.1	72	72	GCTCAGGATCGTTCCGTATA	/	No hits found	/	No hits found
SMILT019559.1	73	73	GCTCAGGATCGTTCCGTATA	/	No hits found	/	No hits found
SMILT019813.1	74、75	74	ACAACAATGTCCGCGAGGAT	/*	/*	doublet	doublet
		75	CAACAATGTCCGCGAGGATC	/*	/*	miss targets	miss targets
SMILT020469.1	76、77	76	TGCTTCTTGCACCTCGGTGG	/	TGCTTCTTGCACCTC(T)GGTGG*	/	TGCTTCTTGCACCTC(T)GGTGG*
		77	GCGTGCTTCTTGCACCTCGG	/	GC(T)GTGCTTCTTGCACCTC(T)GG	/	GC(T)GTGCTTCTTGCACCTC(T)GG
SMILT020898.1	78、79	78	GCCTGTGAGGTTCTGCGAAC	/	GCCTGT(C)GAGGTTCTGCGAAC	doublet	doublet
SMILT021148.1	80、81	80	GGAGATGGAAGTCTCGATCA	/	/	/
		81	GGTTCCATTGGGTCCATGTA	/	GGTTCCAT(C)TGGGTCCATGTA	/	GGTTCCAT(C)TGGGTCCATGTA
SMILT021487.1	82、83	82	TCTCTCACCCTCACCTCTCG	/	/	miss targets	miss targets
		83	GTGTGTTTGTGGTCTGCAGA	/	GTGTGTTTGTGGT(C)CTGCAGA	/	GTGTGTTTGTGGT(C)CTGCAGA
SMILT021753.1	84、85	84	ATCCGCTCCTTCGCAGGCAG	/	/	miss targets	miss targets
		85	GAGCATTCAGGCTCCGCAAA	/	/	/	/
SMILT022222.1	86、87	86	GGGAGAGAGAGCAAGGGGAA	/	/	doublet	doublet
		87	TTATATGGCAGAACGCGTGG	/	/	/	/
SMILT022544.1	88、89	88	TGGCTTCTCGCCCAAAATTG	/	/	miss targets	miss targets
		89	GCAACGTGTTACCTACACCA	/	/	miss targets	miss targets
SMILT022712.1	90、91	91	GCAACGTGTTACCTACACCA	/*	/*	/	/
SMILT023247.1	92、93	92	TGGGAAGAGACCCCAAGTAT	/	/	/	/
		93	CGCTTCACGCCACGAATCAC	/	/	/	/
SMILT023248.1	94、95	94	CCCAAAGCACTCCCTCTCAT	/	/	/	/
		95	TGTGTCTACTCACACATCCC	/	/	/	/
SMILT023251.1	96、97	96	ACTTCGCCAATCGGCCTCCT	/	/	/	/
		97	AACTTCGCCAATCGGCCTCC	/	/	/	/
SMILT023253.1	98、99	98	CTTCCTCATCGTCTCATCCG	/	/	/	/
		99	CATCGGAAACCTGCACCTCA	/	/	/	/
SMILT023254.1	100、101	100	AACTTCGCCAACCGCCCCCG	/	/	/	/
		101	GCCCCTTATGCACCTCCAGC	/	/	/	/
SMILT023803.1	102、103	102	ACTCTTCAACCTTTACCGGC	/	/	/	/
		103	AGGGTTCCAAGCACTGGACA	/	/	/	/
SMILT025036.1	104、105	104	GAGCTCGACTCCGAGGAAAT	/	/	/	/
		105	GTTCGCCGAAGTCAACGTCT	/	/	/	/
SMILT025048.1	106、107	106	TACGCCCAAGACTTCGCGGG	/	/	/	/
		107	ATGGCCCGCACCAACATCAC	/	/	/	/
SMILT025050.1	108、109	108	TTCCACGCCCACGACATTGC	/	/	doublet	doublet
		109	ACGACCTGTTCTCGTTCGGG	/	/	miss targets	miss targets
SMILT025581.1	110、111	110	CTCCCTCTCTACCTCACCAA	/	/	/	/
		111	TCTACTTTCTCCTCCTCCGC	/	/	/	/
SMILT027652.1	112、113	112	GCCGGAGTTGTGGTGAAAGT	/	/	/	/
		113	GCCTAAGAATCTGAGCTTCG	/	GCCTAAGAAT(C)CTGAGCTTCG	GCCT(C)AAGAAT(C)CTGAGCTTCG	/
SMILT028531.1	114	114	GACAATCAAGCTGGGGTCGC	/	/	/	/
SMILT028533.1	115、116	116	TGAGGTGTCCAAACAAGGGT	/	TGAGGTGTCCAAACAAGGGT(C)	/	TGAGGTGTCCAAACAAGGGT(C)
SMILT028540.1	117、118	117	ACATACAGCCCACTTGGACG	/	ACATACAGC(T)CCACTTGGACG	/	ACATACAGC(T)CCACTTGGACG
		118	GCTCTCTTCTTTGGCTGACA	/	/	miss targets	miss targets
SMILT029118.1	119、120	119	CATCACCGCCACCTCCCCCA	/	/	doublet	doublet
		120	GTGCACGATTTCCGCGCCGG	/	/	GT(CG)GCACGATTTCCGCGCCGG	GT(CG)GCACGATTTCCGCGCCGG
SMILT029269.1	121、122	121	AGCGAGTCACAGCAAACGAG	/	/	/	/
		122	TACATCCCGCTCTTCGTGAG	/	/	/	/
SMILT029833.1	123、124	123	CCGTCCATCCATAAGGGATA	/	/	/	/
		124	ACTCCAACGCCTCTTGGTGA	/	ACTCCA(G)ACGCCTCTTGGTGA	ACTCCA(G)ACGCCTCTTGGTGA	/
SMILT029957.1	125、126	125	AAATCTCCTCTCCCCTGCGG	/	/	/	doublet
		126	CTTCTCCGGTGAGGAAACAG	/	/	/	GT(CG)GCACGATTTCCGCGCCGG
SMILT030403.1	127、128	127	TTGTCGCTGTCAAAGTCCAC	/	/	/	/
		128	GTCTTGCCAGAAGAGTATGG	/	/	miss targets	miss targets
SMILT030873.1	129、130	129	GCGTCATGCTCTACACGTCG	/	/	miss targets	miss targets
		130	AAGCCTTCTGCTACACCCAT	/	/	/	/
SMILT031255.1	131、132	131	CCACCGCTTTCTCCGGCAAC	/	/	/	/
		132	AATCGACACCCTCCAAAGGT	/	/	/	/
SMILT032082.1	133、134	133	GCCATTGCCACTCCATTCCA	/	/	/	/
		134	CCTGACCCGAATTCCTACCC	/	/	/	/
SMILT033699.1	135、136	135	CCACCGGCGTCGTGTACTAC	/	/	miss targets	miss targets
		136	ACCGCAGGTGATCATAACCC	/	/	/	/
SMILT003263.1	137、138	137	GGCCGGAAACACTTCAAACA	/	/	miss targets	miss targets
		138	TCTTGTTTCGTCGTGGGCTT	/	/	/	/
SMILT003265.1	139、140	139	ATCGGATCCAGGCCAACTTC	/	/	/	/
SMILT008547.1	141、142	141	AAAAGAGCAGCAGCAGCAGC	/	/	miss targets	miss targets
		142	GAGCTATATCCGCGGCGAAT	/	/	miss targets	miss targets
SMILT008850.1	143、144	143	CTACCACACTACGGAACATG	/*	/*	/	/
SMILT009121.1	145、146	145	AAGTGCTTCAGAGGGTGAGT	/*	/*	/	/
		146	CGCTGGATTGCGTCCATGGA	/*	/*	/	/
SMILT009153.1	147、148	147	CAAATGCAAAATTCCCCCCG	/	/	/	/
		148	AATGTACAAGCCACCCGACT	/	/	/	/
SMILT009963.1	149、150	149	TAACACAGCGATAGAGCGGC	/	No hits found	/	No hits found
SMILT009967.1	151、152	151	GAACACTGCATTAGAGCGGC	/	No hits found	/	No hits found
		152	ATATCCGGAAGTGGGATTGG	/	No hits found	/	No hits found
SMILT014460.1	153、154	153	GTAATCACTGCGGTGAATGG	/	/	miss targets	miss targets
		154	ACCCAGTGTCCGATTCGACC	/	/	/	/
SMILT015727.1	155、156	155	ATCCCGCCGATCCTAATCAG	/	/	/	/
		156	GTAAACGTTAACCAGCTCCC	/	/	/	/
SMILT017168.1	157、158	157	GGTCTCTCCAAGGTGGAAGC	/	/	/	/
		158	CCGTCGGGCAAACACCGACT	/	/	/	/
SMILT020298.1	159、160	159	GTCCACAACTGCCATAGTGT	/	/	/	/
		160	TGGATTTGGCGACGCCAGAT	/	/	/	/
SMILT021509.1	161、162	161	AGACCGGGTGGCCGGTGATC	/*	/*	/	/
		162	CCAAACCTCGTCGAAAGAGG	/	/	/	/
SMILT021727.1	163、164	163	CTACCCGATAACAAGTCGGA	/	No hits found	CTA(T)CCCG(T)ATAA(G)CAAGTCG(T)GA	No hits found
		164	ACTACCTCCAGGCTCAGTTC	/	AC(T)TACCTC(T)CAGGCTCAGTTC	/	AC(T)TACCTC(T)CAGGCTCAGTTC
SMILT023098.1	165	165	ATCCGGCCAACGGCTACATA	/	/	doublet	doublet
SMILT023099.1	166、167	166	ATCCCGCCAACGGCTATGCA	/	/	/	/
		167	AACCAATCAGATGGCCGAGA	/	/	/	/
SMILT023100.1	168、169	168	ATCCGGCCAACGGCTATATA	/	/	/	/
		169	CTGCCATTTAATCTCGCTCG	/	/	/	/
SMILT023555.1	170、171	170	ATCAGTAACCGTCGACGACA	/	/	/	/
SMILT024060.1	172、173	172	CCAGCGTTGGCGTCGTAGAA	/	/	/	/
		173	TCACGTCGCTGTACCAGGGA	/*	/*	/	/
SMILT024342.1	174、175	174	CTTCTACAAGACGAAAGCGG	/	/	/	/
		175	CGTGTTCCGCACCCACCTCC	/	/	/	/
SMILT024343.1	176、177	176	CTCCCTCCTCTCCGCCTTCG	/	/	/	/
		177	GAACGCGCCGCCGTCTTCTG	/	/	/	/
SMILT025499.1	178	178	CCAATCTTTCCTCTGCTTGC	/	/	miss targets	miss targets
SMILT025500.1	179、180	179	AGTAGGGAAGAAGGTCGAGA	/	/	/	/
		180	CACCCTTTGATGCCGCTTAT	/	/	/	/
SMILT025501.1	181、182	181	CCCCGTCAAGGCCTTCGGAT	/	/	/	/
		182	TTGGCTGCCGCAGACTCATC	/	/	TTGGCTGCCGCAGACTCATC(G)	TTGGCTGCCGCAGACTCATC(G)
SMILT025967.1	183、184	183	TCGTACCGACCCTGCTGCTG	/	/	/	/
		184	TGGCACCATGAAGACCGCGA	/	/	/	/
SMILT026333.1	185、186	185	TCTTCCGCCGGAGGAGCTGC	/	/	/	/
		186	AGAAGGCGATCATCGCGAGA	/	/	/	/
SMILT026334.1	187、188	187	ATACGGCCCGATCAAAGAGT	/	/	miss targets	miss targets
		188	AGAGTTCACGCAAATCGGGC	/	AGAGTT(C)CACGCAAATCGGGC	/	AGAGTT(C)CACGCAAATCGGGC
SMILT028724.1	189、190	189	CGTATCGACTACGCCCCCGG	/	/	/	/
		190	ATCGCGGCTCTATTGACGCT	/	ATCGC(T)GGCTCTATTGACGCT	doublet	ATCGC(T)GGCTCTATTGACGCT
SMILT028725.1	191、192	191	CCCTTGCAAGGCAAACGTGA	/	/	/	/
		192	TGACCGGCGCCAACGTGCAA	/	/	/	/
SMILT029101.1	193	193	GTTCAAGGAAGGCGTAACTG	/	/	/	/
SMILT031629.1	194、195	194	AGTTCAGAGCGACTCTCGCA	/	/	/	/
		195	ACGACACCGCGAATTTCACC	/	/	ACGACACCGCGAATTTCACC(G)	ACGACACCGCGAATTTCACC(G)
SMILT032401.1	196、197	196	CGGGAGCTATTGTTTGGGGG	/	/	/	/
		197	GGATCCTTTTGGCGGGAAAA	/	/	/	/
SMILT032424.1	198、199	198	CCATGGCCCACCTAATTCCT	/	/	/	/
		199	TAACAAGATTCCGGCGCAAG	/	TAACAAGATTCCGG(T)CGCAAG	/	TAACAAGATTCCGG(T)CGCAAG
SMILT033690.1	200、201	200	ACGCGCAGGCGAGTGTTTGG	/	/	/	/
		201	GATGCCGTACGGCGGGAGAA	/	GATGCCGTACGGC(T)GGGAGAA	/	GATGCCGTACGGC(T)GGGAGAA
SMILT033695.1	208、209	208	CGGTGTGATCACTGCTTGGA	/	/	CGGT(C)GTGATCACTGCTTGGA	CGGT(C)GTGATCACTGCTTGGA
		209	CTGGTCAACCGGACTCAACC	/	CTGG(C)TCAACCGGACTCAACC	CTGG(C)TCAACCGGACTCAACC	/
SMILT002503.1	214、215	214	GTCGCCGGTGCAGTTCTCGC	/	GTCGCCGGTGCA(G)GTTCTCGC	/	GTCGCCGGTGCA(G)GTTCTCGC
		215	CTAAATCTGCTGGGGGTGAA	/	CTAA(G)ATCTGCTGGGGGTGAA	/	CTAA(G)ATCTGCTGGGGGTGAA
SMILT003355.1	216、217	216	AATCAAGTGCTCGATTCCGG	/	AATCAAGT(A)GCTCGATTCCGG	AATCAAGT(A)GCTCGATTCCGG	/
		217	GTCACGACTTATCGGCCCAA	/	/	/	/
SMILT003364.1	218、219	218	GTCGAATTCCTTCAAGGCAC	/	/	/	/
		219	GAAGCATAGGATCGACGAGC	/	/	/	/
SMILT008262.1	220	220	CGATCCAAAGGTTGGGGCAG	/	/	/	/
SMILT008263.2	221	221	CAATGAGCTAGTTGCCTGCT	/	/	CAATGAGC(T)TA(G)GTTGCCTGCT	CAATGAGC(T)TA(G)GTTGCCTGCT
SMILT008265.1	222、223	222	TTTGAGATCGATCCGGCCGT	/	/	1-4SNPs	1-4SNPs
SMILT009694.1	224	224	GACATCAATGGCTGCTGGTC	/	/	/	/
SMILT018320.1	225、226	225	GCAGTCGGTCTTGTTGGAGT	/	GCAGTCGGT(C)CTTGTTGGAGT	/	GCAGTCGGT(C)CTTGTTGGAGT
		226	TGCTCTTCCTACGCCAACCT	/	/	/	/
SMILT020999.1	228	228	ATCCCTCCAAATGCCATCGT	/		1-4SNPs	1-4SNPs
SMILT022995.1	229	229	GGGAGATGTCGAGATTAGTG	/	GGGA(C)GATGTC(T)GAGATT(A)AGTG	GGGA(C)GATGTCGAGATT(A)AGTG	GGGCGATGTCGT(A)AGATAAGTG
SMILT028538.1	230、231	230	GGGAGAACGGTATGCTTCCA	/	GGGAGAACGGTAT(C)GCTTCCA	/	GGGAGAACGGTAT(C)GCTTCCA
		231	GTTGGAATTGCGGAAAGCCG	/	GTTGGAATTGC(G)GGAAAGCCG	GTTGGAATTGC(G)GGAAAGCCG	/
SMILT028539.1	232、233	232	TACAGAGGCCATGATAAGGC	/	TACAGAGGCCATG(A)ATAAGGC	doublet	doublet
		233	GCTCTCGGCTTTGGCTGACA	/	GCTC(G)TCGGCTTTGGCTGACA	/	GCTC(G)TCGGCTTTGGCTGACA
SMILT028558.1	236	236	CTCTCCCAGCATGAGTGCGA	/	CT(A)CTCCC(G)AGCATGAGTGCGA	doublet	doublet
SMILT029100.1	237	237	GTTCTCGATTTCGAGCCCGT	/	/	GTTCTC(T)GATTTCGAGCCCGT	GTTCTC(T)GATTTCGAGCCCGT
SMILT032733.1	238	238	CGTTGCTTGGTAGATCCGCG	/	/	miss targets	miss targets
SMILT028557.1	240、241	240	GCATCTCCAGAGCAACCCCA	/	/	/	/
		241	CCTAGGGTTTTCTGAGGCTC	/	/	/	/
SMILT008850.1	143、144	144	GGCACAACATGAGGTGAGGA	GGCACAACATGAGGT(G)GAGGA*	/*	GGCACAACATGAGGT(G)GAGGA	GGCACAACATGAGGT(G)GAGGA
SMILT009963.1	149、150	150	TGGTGGCTACTCTGACATCA	TGGTGGC(T)TACTCTGAC(T)ATCA	TGGTGGC(T)TACTCTGAC(T)ATCA	TGGTGGC(T)TACTCTGAC(T)ATCA	/
SMILT023555.1	170、171	171	GTCACGCAAACACGGCATCG	GTCACGCAAA(G)CACGG(TTC)CATCGCGG(CT)	/	GTCACGCAAACACGG(TTC)CATCGCGG(CT)	GTCACGCAAACACGG(TTC)CATCGCGG(CT)
SMILT033691.1	202、203	202	CTTCTCAACCGGACTCAACC	CTT(G)CTCAACCGGACTCAACC	/	/	/
		203	CAGAAAAGAGCCCCACGCTA	CAGAAAAGAGCCCCACG(T)CTA	CAGAAAAGAGCCCCACG(T)CTA	CAGAAAAGAGCCCCACG(T)CTA	/
SMILT033692.1	204、205	204	AAAGCGGCGTGGATCGAAGC	AAAG(A)CGGCGTGGATCGAAGC	AAAG(A)CGGCGTGGATCGAAGC	AAAG(A)CGGCGTGGATCGAAGC	/
		205	GAATAATCGACGTTCACGGC	G(A)AATAATCGACGTTCACGGC	GAATAATCGACGTTCAC(T)GGC	miss targets	miss targets
SMILT033693.1	206、207	206	GTTCGTTGTGCCAGACAAAC	GTTCGTTGTGCCAGACA(T)AAC	GTTCGT(C)TGTGCCAGACA(T)AAC	GTTCGTTGTGCCAGACA(T)AAC	/
		207		GAA(G)ATCAGAACTCGAAGCGG	GAA(G)ATCAGAACT(A)CGAAGCGG	GAA(G)ATCAGAACTCGAAGCGG	/
SMILT033696.1	210、211	211	GGTGCCATACGGTGGAAGAA	GGTG(T)CCATACGGTGGAAGAA	GGTG(T)CCATACGGTGGAAGAA	GGTG(T)CCATACGGTGGAAGAA	/
		210	GGTGCTATTTGCACGACCGT	GGTGCTATTTGCACG(T)ACC(T)GT	GGTGCTATTTGCACG(T)ACC(T)GT	/	GGTGCTATTTGCACG(T)ACC(T)GT
SMILT002502.1	212、213	212	CGAGGACGTCACCGACGATG	CGAGGACGTCACCGACGATG(CA)	CGAG(A)GACGTCACCGACGATG(CA)	/	CGAG(A)GACGTCACCGACGATG(CA)
		213	GTGCAGCACCGGCGACGCAA	GTGCAGCACC(G)GGC(G)GACGCA(C)A	GTGCAGCACC(G)GGC(G)GACGCA(C)A	GTGCAGCACC(G)GGC(G)GACGCA(C)A	/
SMILT008265.1	222、223	223	CAACGAGCTAGTTGCCTGCT	CAAC(T)GAGC(T)TAGTTGCCTGCT	/	CAAC(T)GAGC(T)TA(G)GTTGCCTGCT	CAAC(T)GAGC(T)TA(G)GTTGCCTGCT
SMILT018836.1	227	227	AGGCGACGTCAAGATCAGTG	A(G)GGC(A)GAC(T)GTCA(G)AGATC(T)AGTG	/	A(G)GGCGAC(T)GTCA(G)AGATC(T)AGTG	A(G)GGCGAC(T)GTCA(G)AGATC(T)AGTG
SMILT032736.1	239	239	AGCGGAGCGAGTCTGGGCTG	AGCG(A)GAGCGAGTCTGGGCTG	/	AGCG(A)GAGCGAGTCTGGGCTG	AGCG(A)GAGCGAGTCTGGGCTG
SMILT028557.1	234、235、240、241	234	CTTCACTCCGAGCATGAGTG	CTTCACTCCG(C)AGCATGAGTG	/	CTTCA(T)CTCCG(C)AGCATGAGTG	CTTCA(T)CTCCG(C)AGCATGAGTG
		235	CACTCCGAGCATGAGTGCGG	CACTCCG(C)AGCATGAGTGCTT	/	CA(T)CTCCG(C)AGCATGAGTGCTT	CA(T)CTCCG(C)AGCATGAGTGCTT
SMILT006834.1	18、19	19	GCAGCGCAAAGTATCCAGTT	doublet	GCAGCG(A)CAAAGTATCCAGTT	doublet	doublet
SMILT007468.1	20、21	21	CGCAGAGCAATAGAGGCAGA	doublet	/	doublet	doublet
SMILT009646.1	28	28	GTTCCTGATGCCCAATCTGC	doublet	/	/	/
SMILT009649.1	29	29	GTTCCTGATGCCCAATCTGC	doublet	/	/	/
SMILT020898.1	78、79	79	TCTCTCTGCGAAACCATGGA	doublet*	/*	doublet	doublet
SMILT022712.1	90、91	90	CGCATACCACGGCCGCACGA	doublet	CGCATA(G)CCACGGCCGCACGA	miss targets	miss targets
SMILT028533.1	115、116	115	GCCGAAAATCAAGCTCGGGT	doublet	/	/	/
SMILT003265.1	139、140	140	GGCAGGAAACACTTCCAACG	doublet	GGCA(C)GGAAACACTTCCAACG	doublet	doublet
/	The aligned gene matches the reference sequence.
*	The aligned gene has homologs to the reference sequence.					DSS3 genome vs bh2-7 genome	DSS3 genome vs bh2-7 genome	No hits found	DSS3 genome vs bh2-7 genome-variation targets	same	Total
							Number	9	42	190	241
							%	3.73444	17.4274	78.8382	100
						bh2-7 line vs bh2-7 genome	bh2-7 line vs bh2-7 genome	bh2-7 line miss targets	bh2-7 line vs bh2-7 genome-variation targets			bh2-7-same	Total
									NGG mutant	1-4SNPs	doublets
							Number	0	1	17	8	215	241
							%	0	0.414938	7.05394	3.3195	89.2116	100
						ZH wild type vs bh2-7 genome	ZH wild type vs bh2-7 genome	ZH-miss targets	ZH wild type vs bh2-7 genome-variation targets			ZH-same	Total
									NGG mutant	1-4SNPs	doublets
							Number	29	1	30	18	163	241
							%	12.0332	0.414938	12.4481	7.46888	67.6349	100
						ZH wild type vs DSS3 genome	ZH wild type vs DSS3 genome	No hits found	ZH wide type-miss targets	ZH wild type vs DSS3 genome-variation targets		ZH wild type vs DSS3 genome-same	Total
										1-4SNPs	doublets
							Number	9	29	40	18	145	241
							%	3.73444	12.0332	16.5975	7.46888	60.166	100
