# Supplementary material for: Highly efficient Agrobacterium rhizogenes‐mediated gene editing system in Salvia miltiorrhiza inbred line bh2‐7
Source: Plant Biotechnol J. 2025 Mar 26;23(6):2406–17. doi: 10.1111/pbi.70029 (PMC12120871; doi:10.1111/pbi.70029)
Supplement: Supplementary file 7 — Table S3 Editing efficiencies of different mutation types in five A. rhizogenes strains using SMILTO09119 gene and pZKD672 vector. [file PBI-23-2406-s008.xlsx]

## Sheet: C58C1
Lines	Mutant types	Indel%	Genotype
C58C1-5	d4	99	Homozygous		Total	11	%
C58C1-3	d1/d4	97	Biallelic		ICE	51.6364
C58C1-6	d3/d6	96	Biallelic		Editing	8	72.7273
C58C1-2	d1/d4	84	Biallelic		KO	4	36.3636
C58C1-1	d5	56	Chimera		HOM	4	36.3636
C58C1-8	d19	47	Chimera		Homozygous	1	9.09091
C58C1-10	d13	42	Chimera		Biallelic	3	27.2727
C58C1-7	d12	32	Chimera		Chimera	4	36.3636
C58C1-11	d1	15	Wild type
C58C1-13		0	Wild type
C58C1-9		0	Wild type

## Sheet: K599
Line	Mutant types	Indel %	Genotype
K599-14	d6	98	Homozygous
K599-1	d19	91	Chimera
K599-43	d7	88	Heterozygous
K599-9	d18/d5	87	Chimera		Total	46	%
K599-15	i1/d3	84	Chimera		ICE	54.129
K599-26	i1/d6	83	Chimera		Editing	27	58.6957
K599-38	d39/d3	83	Biallelic		KO	9	19.5652
K599-10	d28/d4	81	Chimera		HOM	2	4.34783
K599-29	d6/d2	81	Chimera		Homozygous	1	2.17391
K599-36	d1	78	Chimera		Biallelic	1	2.17391
K599-19	d2/d4	76	Chimera		Heterozygous	6	13.0435
K599-44	d3	73	Heterozygous		Chimera	19	41.3043
K599-45	d4	67	Heterozygous
K599-41	d1	64	Heterozygous
K599-16	d4	61	Chimera
K599-34	d6/i1	59	Chimera
K599-31	d7	44	Chimera
K599-24	d3	43	Heterozygous
K599-27	d8	41	Chimera
K599-46	d1	40	Chimera
K599-3	d13/i19/d26	39	Chimera
K599-35	d6/d4	39	Chimera
K599-21	d4/i1	35	Chimera
K599-47	d4	33	Chimera
K599-33	d4	28	Chimera
K599-20	i1	27	Heterozygous
K599-30	d6/d3	22	Chimera
K599-5	d6	13	Wild type
K599-6	d10/i8	8	Wild type
K599-17	d4	7	Wild type
K599-12	d1/d6	5	Wild type
K599-11		/	Wild type
K599-2		/	Wild type
K599-4		/	Wild type
K599-7		/	Wild type
K599-8		/	Wild type
K599-22		/	Wild type
K599-23		/	Wild type
K599-18		/	Wild type
K599-25		/	Wild type
K599-28		/	Wild type
K599-32		/	Wild type
K599-37		/	Wild type
K599-39		/	Wild type
K599-40		/	Wild type
K599-42		/	Wild type

## Sheet: MSU440
Line	Mutant types	Indel %	Genotype	Line	Indel %	Genotype
MSU440-63	d25/d4	89	Chimera	MSU440-34	/	Wild type
MSU440-18	d4	85	Homozygous	MSU440-39	/	Wild type	Total	72	%
MSU440-35	d7/i2/d16/d15/d1	82	Chimera	MSU440-4	/	Wild type	ICE	10.8472
MSU440-67	d32/d14/d20	60	Chimera	MSU440-40	/	Wild type	Editing	18	25
MSU440-32	d4	55	Heterozygous	MSU440-10	/	Wild type	KO	3	4.16667
MSU440-29	d10	54	Heterozygous	MSU440-15	/	Wild type	HOM	1	1.38889
MSU440-58	d4	49	Heterozygous	MSU440-16	/	Wild type	Homozygous	1	1.38889
MSU440-84	d1	47	Heterozygous	MSU440-17	/	Wild type	Biallelic	0	0
MSU440-41	d4/d5/d10	46	Chimera	MSU440-19	/	Wild type	Heterozygous	10	13.8889
MSU440-31	d4/d1	41	Chimera	MSU440-20	/	Wild type	Chimera	7	9.72222
MSU440-24	d12/d1	37	Chimera	MSU440-22	/	Wild type
MSU440-62	d1	30	Heterozygous	MSU440-25	/	Wild type
MSU440-71	d4	27	Heterozygous	MSU440-26	/	Wild type
MSU440-75	d6	27	Heterozygous	MSU440-28	/	Wild type
MSU440-56	d3	24	Heterozygous	MSU440-33	/	Wild type
MSU440-83	d4	24	Heterozygous	MSU440-38	/	Wild type
MSU440-12	d1/d2	20	Chimera	MSU440-43	/	Wild type
MSU440-64	d9	20	Heterozygous	MSU440-44	/	Wild type
MSU440-57	d1	15	Wild type	MSU440-49	/	Wild type
MSU440-1	d6/d4	13	Wild type	MSU440-50	/	Wild type
MSU440-14	d1	10	Wild type	MSU440-51	/	Wild type
MSU440-68	d3	8	Wild type	MSU440-52	/	Wild type
MSU440-3	d1	7	Wild type	MSU440-6	/	Wild type
MSU440-42	d1	7	Wild type	MSU440-60	/	Wild type
MSU440-55	d1	7	Wild type	MSU440-61	/	Wild type
MSU440-11		/	Wild type	MSU440-69	/	Wild type
MSU440-13		/	Wild type	MSU440-7	/	Wild type
MSU440-23		/	Wild type	MSU440-72	/	Wild type
MSU440-2		/	Wild type	MSU440-73	/	Wild type
MSU440-36		/	Wild type	MSU440-76	/	Wild type
MSU440-37		/	Wild type	MSU440-77	/	Wild type
MSU440-45		/	Wild type	MSU440-78	/	Wild type
MSU440-46		/	Wild type	MSU440-8	/	Wild type
MSU440-47		/	Wild type	MSU440-80	/	Wild type
MSU440-74		/	Wild type	MSU440-81	/	Wild type
MSU440-27		/	Wild type	MSU440-82	/	Wild type

## Sheet: Ar.Qual
Line	Mutant types	Indel%	Genotype	Line	Indel%	Genotype
Ar.Qual-5	d7/d1	56	Chimera	Ar.Qual-79	/	Wild type
Ar.Qual-4	d1	44	Heterozygous	Ar.Qual-78	/	Wild type			Total	73	%
Ar.Qual-31	d1/d4	28	Chimera	Ar.Qual-77	/	Wild type			ICE	5.45205
Ar.Qual-46	d1	31	Heterozygous	Ar.Qual-74	/	Wild type			Editing	9	12.3288
Ar.Qual-28	d1/d26	19	Chimera	Ar.Qual-7	/	Wild type			KO	0
Ar.Qual-82	d4	25	Heterozygous	Ar.Qual-69	/	Wild type			HOM	0
Ar.Qual-36	d7/i1	19	Chimera	Ar.Qual-67	/	Wild type			Homozygous	0	0
Ar.Qual-19	d4/d1	24	Chimera	Ar.Qual-65	/	Wild type			Biallelic	0	0
Ar.Qual-26	d4/d1	20	Chimera	Ar.Qual-63	/	Wild type			Heterozygous	3	4.10959
Ar.Qual-68	d12/d4/d4	18	Wild type	Ar.Qual-62	/	Wild type			Chimera	6	8.21918
Ar.Qual-66	d1	16	Wild type	Ar.Qual-59	/	Wild type
Ar.Qual-72	d6	15	Wild type	Ar.Qual-58	/	Wild type
Ar.Qual-64	d1	9	Wild type	Ar.Qual-55	/	Wild type
Ar.Qual-57	d2	13	Wild type	Ar.Qual-54	/	Wild type
Ar.Qual-21	d1	13	Wild type	Ar.Qual-52	/	Wild type
Ar.Qual-61	d1/d4	11	Wild type	Ar.Qual-50	/	Wild type
Ar.Qual-39	d7	8	Wild type	Ar.Qual-49	/	Wild type
Ar.Qual-56	d24	6	Wild type	Ar.Qual-48	/	Wild type
Ar.Qual-6	d1	6	Wild type	Ar.Qual-47	/	Wild type
Ar.Qual-41	d5/d6	5	Wild type	Ar.Qual-44	/	Wild type
Ar.Qual-38	d1	6	Wild type	Ar.Qual-43	/	Wild type
Ar.Qual-30	d3	6	Wild type	Ar.Qual-42	/	Wild type
Ar.Qual-12		/	Wild type	Ar.Qual-35	/	Wild type
Ar.Qual-70		/	Wild type	Ar.Qual-34	/	Wild type
Ar.Qual-37		/	Wild type	Ar.Qual-33	/	Wild type
Ar.Qual-51		/	Wild type	Ar.Qual-32	/	Wild type
Ar.Qual-24		/	Wild type	Ar.Qual-3	/	Wild type
Ar.Qual-1		/	Wild type	Ar.Qual-29	/	Wild type
Ar.Qual-40		/	Wild type	Ar.Qual-27	/	Wild type
Ar.Qual-10		/	Wild type	Ar.Qual-23	/	Wild type
Ar.Qual-76		/	Wild type	Ar.Qual-22	/	Wild type
Ar.Qual-45		/	Wild type	Ar.Qual-20	/	Wild type
Ar.Qual-9		/	Wild type	Ar.Qual-18	/	Wild type
Ar.Qual-84		/	Wild type	Ar.Qual-17	/	Wild type
Ar.Qual-83		/	Wild type	Ar.Qual-16	/	Wild type
Ar.Qual-81		/	Wild type	Ar.Qual-15	/	Wild type
Ar.Qual-8		/	Wild type

## Sheet: Ar1193
Line	Mutant types	Indel%	Genotype	Line	Indel %	Genotype
Ar1193-4	i1	83	Homozygous	Ar1193-37	/	Wild type		Total	68	%
Ar1193-55	d1/i1	43	Chimera	Ar1193-38	/	Wild type		ICE	2.61765
Ar1193-13	d16/d4/d2/d4	40	Chimera	Ar1193-42	/	Wild type		Editing	3	4.41176
Ar1193-8	d1	7	Wild type	Ar1193-43	/	Wild type		KO	1	1.47059
Ar1193-69	d1	5	Wild type	Ar1193-44	/	Wild type		HOM	1	1.47059
Ar1193-41		/	Wild type	Ar1193-45	/	Wild type		Homozygous	1	1.47059
Ar1193-9		/	Wild type	Ar1193-46	/	Wild type		Biallelic	0	0
Ar1193-1		/	Wild type	Ar1193-47	/	Wild type		Heterozygous	0	0
Ar1193-10		/	Wild type	Ar1193-48	/	Wild type		Chimera	2	2.94118
Ar1193-11		/	Wild type	Ar1193-49	/	Wild type
Ar1193-12		/	Wild type	Ar1193-5	/	Wild type
Ar1193-15		/	Wild type	Ar1193-50	/	Wild type
Ar1193-16		/	Wild type	Ar1193-51	/	Wild type
Ar1193-18		/	Wild type	Ar1193-52	/	Wild type
Ar1193-19		/	Wild type	Ar1193-53	/	Wild type
Ar1193-2		/	Wild type	Ar1193-54	/	Wild type
Ar1193-20		/	Wild type	Ar1193-56	/	Wild type
Ar1193-21		/	Wild type	Ar1193-57	/	Wild type
Ar1193-22		/	Wild type	Ar1193-58	/	Wild type
Ar1193-23		/	Wild type	Ar1193-59	/	Wild type
Ar1193-24		/	Wild type	Ar1193-6	/	Wild type
Ar1193-25		/	Wild type	Ar1193-60	/	Wild type
Ar1193-26		/	Wild type	Ar1193-61	/	Wild type
Ar1193-27		/	Wild type	Ar1193-62	/	Wild type
Ar1193-28		/	Wild type	Ar1193-63	/	Wild type
Ar1193-29		/	Wild type	Ar1193-64	/	Wild type
Ar1193-3		/	Wild type	Ar1193-65	/	Wild type
Ar1193-30		/	Wild type	Ar1193-66	/	Wild type
Ar1193-31		/	Wild type	Ar1193-67	/	Wild type
Ar1193-32		/	Wild type	Ar1193-68	/	Wild type
Ar1193-33		/	Wild type	Ar1193-7	/	Wild type
Ar1193-34		/	Wild type	Ar1193-70	/	Wild type
Ar1193-35		/	Wild type	Ar1193-71	/	Wild type
Ar1193-36		/	Wild type	Ar1193-72	/	Wild type
