# Supplementary material for: Highly efficient Agrobacterium rhizogenes‐mediated gene editing system in Salvia miltiorrhiza inbred line bh2‐7
Source: Plant Biotechnol J. 2025 Mar 26;23(6):2406–17. doi: 10.1111/pbi.70029 (PMC12120871; doi:10.1111/pbi.70029)
Supplement: Supplementary file 8 — Table S4 Editing efficiency for 20 targets in K599 and 33 targets in C58C1. [file PBI-23-2406-s010.xlsx]

## Sheet: 53-targets
Editing efficiency of 20 targets in the K599 strain
Targets	ICE	WT <20	Heterozygous 20-80	KO>80	Bi-allelic	Homo	HOM	Total	Targets	ICE(%)	Editing (%)	Heterozygous (%)	KO (%)	HOM (%)
99-K599	89.11	1	6	39	18	16	34	46	99	89.11	97.8261	13.0435	84.7826	73.913
220-K599	89.28	0	5	35	14	14	28	40	220	89.28	100	12.5	87.5	70
154-K599	76.19	9	11	50	32	12	44	70	154	76.19	87.1429	15.7143	71.4286	62.8571
108-K599	78.8	9	12	40	20	15	35	61	108	78.8	85.2459	19.6721	65.5738	57.377
47-K599	71.67	11	5	33	4	24	28	49	47	71.67	77.551	10.2041	67.3469	57.1429
96-K599	91.6087	1	0	22	10	3	13	23	96	91.6087	95.6522	0	95.6522	56.5217
81-K599	73.14	5	8	23	15	3	18	36	81	73.14	86.1111	22.2222	63.8889	50
145-K599	90.9	1	2	27	5	2	7	30	145	90.9	96.6667	6.66667	90	23.3333
106-K599	80.62	4	7	34	11	11	22	45	106	80.62	91.1111	15.5556	75.5556	48.8889
112-K599	71.78	9	10	27	13	8	21	46	112	71.78	80.4348	21.7391	58.6957	45.6522
38-K599	82.14	3	6	28	3	13	16	37	38	82.14	91.8919	16.2162	75.6757	43.2432
37-K599	58.46	15	7	24	9	6	15	46	37	58.46	67.3913	15.2174	52.1739	32.6087
200-K599	46.2518	28	16	25	6	10	16	69	200	46.25	59.4203	23.1884	36.2319	23.1884
2-K599	41.6739	22	9	15	5	3	8	46	2	41.6739	52.1739	19.5652	32.6087	17.3913
162-K599	52.41	11	7	14	6	3	9	32	162	52.41	65.625	21.875	43.75	28.125
177-K599	45.4	17	11	12	1	10	11	40	177	45.4	57.5	27.5	30	27.5
161-K599	14.42	17	9	0	0	0	0	26	161	14.42	34.6154	34.6154	0	0
148-K599	7.66	26	1	0	0	0	0	27	148	7.66	3.7037	3.7037	0	0
95-K599	52.2	28	23	35	1	8	9	86	95	52.2	67.4419	26.7442	40.6977	10.4651
173-K599	6.11	46	8	0	0	0	0	54	173	6.11	14.8148	14.8148	0	0
SUM	64.53	263	163	483	173	161	334	909	AVE	64.5285	71.0671	17.9318	53.1353	36.7437
Editing efficiency of 33 targets in the C58C1 strain
Targets	ICE	WT <20	Heterozygous 20-80	KO>80	Bi-allelic	Homo	HOM	Total	Targets	ICE(%)	Editing (%)	Heterozygous (%)	KO (%)	HOM (%)
25-C58C1	85	0	3	7	2	5	7	10	25	85	100	30	70	70
128-C58C1	86.7188	3	1	28	16	6	22	32	128	86.7188	90.625	3.125	87.5	68.75
34-C58C1	63.0455	5	4	13	9	4	13	22	34	63.0455	77.2727	18.1818	59.0909	59.0909
36-C58C1	80.7619	2	4	15	7	5	12	21	36	80.7619	90.4762	19.0476	71.4286	57.1429
152-C58C1	67.5	4	1	9	3	5	8	14	152	67.5	71.4286	7.14286	64.2857	57.1429
169-C58C1	84.9104	6	7	54	16	22	38	67	169	84.9104	91.0448	10.4478	80.597	56.7164
182-C58C1	68.5	5	5	12	8	3	11	22	182	68.5	77.2727	22.7273	54.5455	50
59-C58C1	77.9231	4	3	19	6	6	12	26	59	77.9231	84.6154	11.5385	73.0769	46.1538
85-C58C1	71.4444	3	1	6	3	1	4	10	85	71.4444	70	10	60	40
111-C58C1	69.2571	12	16	41	22	6	28	69	111	69.2571	82.6087	23.1884	59.4203	40.5797
77-C58C1	60.5909	6	6	10	0	8	8	22	77	60.5909	72.7273	27.2727	45.4545	36.3636
130-C58C1	56.7534	24	12	37	16	7	23	73	130	56.7534	67.1233	16.4384	50.6849	31.5068
224-C58C1	44.7429	16	7	12	1	10	11	35	224	44.7429	54.2857	20	34.2857	31.4286
63-C58C1	36.8727	30	7	18	9	6	15	55	63	36.8727	45.4545	12.7273	32.7273	27.2727
201-C58C1	68.1081	4	12	21	6	4	10	37	201	68.1081	89.1892	32.4324	56.7568	27.027
215-C58C1	37.4231	44	9	25	17	4	21	78	215	37.4231	43.5897	11.5385	32.0513	26.9231
232-C58C1	76.3659	2	13	26	9	2	11	41	232	76.3659	95.122	31.7073	63.4146	26.8293
133-C58C1	70.1273	7	17	31	3	8	11	55	133	70.1273	87.2727	30.9091	56.3636	20
46-C58C1	22.6522	33	5	10	8	2	10	48	46	22.6522	31.25	10.4167	20.8333	20.8333
222-C58C1	21.4271	53	16	6	2	3	5	75	222	21.43	29.3333	21.3333	8	6.66667
105-C58C1	8.83333	10	2	0	0	0	0	12	105	8.83333	16.6667	16.6667	0	0
228-C58C1	34.2257	24	47	0	0	5	5	71	228	32.23	66.1972	66.1972	0	7.04225
180-C58C1	42.0968	12	14	5	3	0	3	31	180	42.0968	61.2903	45.1613	16.129	9.67742
240-C58C1	61.0111	10	17	21	1	0	1	48	240	61.01	79.1667	35.4167	43.75	2.08333
209-C58C1	60.5455	1	8	2	0	1	1	11	209	60.5455	90.9091	72.7273	18.1818	9.09091
50-C58C1	33.4474	19	12	7	5	0	5	38	50	33.4474	50	31.5789	18.4211	13.1579
103-C58C1	36.9	3	5	2	0	1	1	10	103	36.9	70	50	20	10
16-C58C1	14	39	1	6	2	4	6	46	16	14	15.2174	2.17391	13.0435	13.0435
207-C58C1	66.5	1	1	4	1	0	1	6	207	66.5	83.3333	16.6667	66.6667	16.6667
171-C58C1	0	4	0	0	0	0	0	4	171	0	0	0	0	0
206-C58C1	3.87	66	1	0	0	0	0	67	206	3.87	1.49254	1.49254	0	0
223-C58C1	53.18	20	38	38	3	0	3	96	223	53.18	79.1667	39.5833	39.5833	3.125
239-C58C1	30.98	17	27	0	0	0	0	44	239	30.9773	61.3636	61.3636	0	0
SUM	57.97	489	322	485	178	128	306	1296	AVE	57.969	62.2685	24.8457	37.4228	23.6111
	ICE(%)	Editing (%)	Heterozygous (%)	KO (%)	HOM (%)
K599	64.5285	71.0671	17.9318	53.1353	36.7437
C58C1	57.969	62.2685	24.8457	37.4228	23.6111
