# Supplementary material for: Highly efficient Agrobacterium rhizogenes‐mediated gene editing system in Salvia miltiorrhiza inbred line bh2‐7
Source: Plant Biotechnol J. 2025 Mar 26;23(6):2406–17. doi: 10.1111/pbi.70029 (PMC12120871; doi:10.1111/pbi.70029)
Supplement: Supplementary file 9 — Table S5 Editing efficiency for subsequent 117 targets in C58C1. [file PBI-23-2406-s009.xlsx]

## Sheet: 117-targets
Targets (higher than 10)
Targets	ICE	WT <20	Heterozygous 20-80	KO>80	Bi-allelic	Homo	HOM	Total	Targets	ICE(%)	Editing (%)	Heterozygous (%)	KO (%)	HOM (%)
4	73.1379	13	13	61	1	12	13	87	4	73.1379	85.0575	14.9425	70.1149	14.9425
8	85.0909	1	10	33	13	5	18	44	8	85.0909	97.7273	22.7273	75	40.9091
9	44.7027	33	18	10	3	10	13	61	9	44.7027	45.9016	29.5082	16.3934	21.3115
13	68.7857	9	6	27	4	2	6	42	13	68.7857	78.5714	14.2857	64.2857	14.2857
23	89.5556	0	2	7	1	6	7	9	23	89.5556	100	22.2222	77.7778	77.7778
32	72.5556	12	9	42	16	12	28	63	32	72.5556	80.9524	14.2857	66.6667	44.4444
35	82.4348	3	2	7	3	8	11	12	35	82.4348	75	16.6667	58.3333	91.6667
41	41.0781	29	18	6	3	8	11	53	41	41.0781	45.283	33.9623	11.3208	20.7547
43	73.0532	14	21	59	12	30	42	94	43	73.0532	85.1064	22.3404	62.766	44.6809
45	34.7794	34	20	14	6	3	9	68	45	34.7794	50	29.4118	20.5882	13.2353
53	67.4043	8	11	28	8	12	20	47	53	67.4043	82.9787	23.4043	59.5745	42.5532
54	40.8312	39	13	25	18	8	26	77	54	40.8312	49.3506	16.8831	32.4675	33.7662
56	66.2083	18	9	45	6	6	12	72	56	66.2083	75	12.5	62.5	16.6667
61	30.1714	20	9	6	3	2	5	35	61	30.1714	42.8571	25.7143	17.1429	14.2857
62	70.8837	6	10	27	14	4	18	43	62	70.8837	86.0465	23.2558	62.7907	41.8605
64	93.39	1	3	24	8	5	13	28	64	93.39	96.4286	10.7143	85.7143	46.4286
65	76.7179	4	8	27	13	5	18	39	65	76.7179	89.7436	20.5128	69.2308	46.1538
71	67.1558	15	20	42	12	10	22	77	71	67.1558	80.5195	25.974	54.5455	28.5714
72	90.625	0	1	8	3	3	6	9	72	90.625	100	11.1111	88.8889	66.6667
73	92.9841	1	3	59	11	19	30	63	73	92.9841	98.4127	4.7619	93.6508	47.619
74	56.0417	7	8	9	2	3	5	24	74	56.0417	70.8333	33.3333	37.5	20.8333
78	37.5455	43	22	23	0	20	20	88	78	37.5455	51.1364	25	26.1364	22.7273
82	74.6071	11	5	40	11	6	17	56	82	74.6071	80.3571	8.92857	71.4286	30.3571
84	80.2703	3	7	27	7	9	16	37	84	80.2703	91.8919	18.9189	72.973	43.2432
88	49.8108	27	20	27	3	10	13	74	88	49.8108	63.5135	27.027	36.4865	17.5676
89	90.0192	3	3	46	11	15	26	52	89	90.0192	94.2308	5.76923	88.4615	50
102	55.8485	22	14	30	2	6	8	66	102	55.8485	66.6667	21.2121	45.4545	12.1212
110	62.0323	7	37	18	4	4	8	62	110	62.0323	88.7097	59.6774	29.0323	12.9032
116	57.5345	18	11	29	2	4	6	58	116	57.5345	68.9655	18.9655	50	10.3448
117	74.0556	2	3	13	3	4	7	18	117	74.0556	88.8889	16.6667	72.2222	38.8889
118	84.8696	3	6	37	11	15	26	46	118	84.8696	93.4783	13.0435	80.4348	56.5217
119	55	14	8	19	5	0	5	41	119	55	65.8537	19.5122	46.3415	12.1951
124	39.8023	40	27	19	11	1	12	86	124	39.8023	53.4884	31.3953	22.093	13.9535
125	82.7391	3	2	18	4	9	13	23	125	82.7391	86.9565	8.69565	78.2609	56.5217
136	65.925	11	5	24	2	15	17	40	136	65.925	72.5	12.5	60	42.5
137	23.5652	23	21	2		6	6	46	137	23.5652	50	45.6522	4.34783	13.0435
139	39.5455	25	18	12	5	3	8	55	139	39.5455	54.5455	32.7273	21.8182	14.5455
142	62.8696	6	5	12	1	3	4	23	142	62.8696	73.913	21.7391	52.1739	17.3913
143	78.1778	4	9	32	10	5	15	45	143	78.1778	91.1111	20	71.1111	33.3333
146	75.5385	3	3	20	6	6	12	26	146	75.5385	88.4615	11.5385	76.9231	46.1538
149	71.8049	12	20	50	17	17	34	82	149	71.8049	85.3659	24.3902	60.9756	41.4634
151	52.662	25	17	29	6	9	15	71	151	52.662	64.7887	23.9437	40.8451	21.1268
155	64.6078	11	11	29	13	3	16	51	155	64.6078	78.4314	21.5686	56.8627	31.3725
158	34.3091	29	14	12	3	4	7	55	158	34.3091	47.2727	25.4545	21.8182	12.7273
159	38.2273	23	7	14	8	1	9	44	159	38.2273	47.7273	15.9091	31.8182	20.4545
164	74.75	3	0	9	0	9	9	12	164	74.75	75	0	75	75
165	42.1447	34	19	23	6	12	18	76	165	42.1447	55.2632	25	30.2632	23.6842
166	56.7204	25	27	41	13	9	22	93	166	56.7204	73.1183	29.0323	44.086	23.6559
168	32.8333	9	5	4	2	2	4	18	168	32.8333	50	27.7778	22.2222	22.2222
175	57.5352	21	16	34	12	8	20	71	175	57.5352	70.4225	22.5352	47.8873	28.169
176	42.48	3	40	1	0	13	13	44	176	42.48	93.1818	90.9091	2.27273	29.5455
179	62.8182	2	4	5	2	1	3	11	179	62.8182	81.8182	36.3636	45.4545	27.2727
183	57.9111	8	6	9	2	1	3	23	183	57.9111	65.2174	26.087	39.1304	13.0435
189	57.5667	10	5	15	6	7	13	30	189	57.5667	66.6667	16.6667	50	43.3333
191	54.4638	23	18	28	12	10	22	69	191	54.4638	66.6667	26.087	40.5797	31.8841
193	88.4	1	0	9	7	1	8	10	193	88.4	90	0	90	80
194	46.4444	18	31	14	6	2	8	63	194	46.4444	71.4286	49.2063	22.2222	12.6984
197	54.8295	25	27	36	6	13	19	88	197	54.8295	71.5909	30.6818	40.9091	21.5909
199	61.6081	15	27	32	5	12	17	74	199	61.6081	79.7297	36.4865	43.2432	22.973
216	64.5484	6	9	16	4	5	9	31	216	64.5484	80.6452	29.0323	51.6129	29.0323
219	76.0286	7	16	47	2	9	11	70	219	76.0286	90	22.8571	67.1429	15.7143
225	30.4	7	0	7	3	0	3	14	225	30.4	50	0	50	21.4286
226	73.6674	14	10	57	18	18	36	81	226	73.6674	82.716	12.3457	70.3704	44.4444
230	37.4118	10	1	6	1	5	6	17	230	37.4118	41.1765	5.88235	35.2941	35.2941
237	70.8077	4	7	15	3	5	8	26	237	70.8077	84.6154	26.9231	57.6923	30.7692
238	79.7222	12	5	55	18	28	46	72	238	79.7222	83.3333	6.94444	76.3889	63.8889
AVE	62.0007	892	782	1611	433	518	951	3285	AVE	62.0007	72.8463	23.8052	49.0411	28.9498
Targets (lower than 10)
Targets	ICE	WT <20	Heterozygous 20-80	KO>80	Bi-allelic	Homo	HOM	Total	Targets	ICE(%)	Editing (%)	Heterozygous (%)	KO (%)	HOM (%)
1	9.23256	36	5	2	0	1	1	43	1	9.23256	16.2791	11.6279	4.65116	2.32558
3	5.9	83	3	4	0	3	3	90	3	5.9	7.77778	3.33333	4.44444	3.33333
5	8.1	13	1	0	0	0	0	14	5	8.1	7.14286	7.14286	0	0
6	45.3516	27	43	21	0	8	8	91	6	45.3516	70.3297	47.2527	23.0769	8.79121
7	27.0392	25	23	3	0	0	0	51	7	27.0392	50.9804	45.098	5.88235	0
12	0	45	0	0	0	0	0	45	12	0	0	0	0	0
15	35.8723	15	28	4	1	2	3	47	15	35.8723	68.0851	59.5745	8.51064	6.38298
17	32.7308	44	15	19	1	3	4	78	17	32.7308	43.5897	19.2308	24.359	5.12821
18	34.2069	28	21	9	1	0	1	58	18	34.2069	51.7241	36.2069	15.5172	1.72414
20	0	32	0	0	0	0	0	32	20	0	0	0	0	0
22	40.5652	7	12	4	0	0	0	23	22	40.5652	69.5652	52.1739	17.3913	0
24	0	63	0	0	0	0	0	63	24	0	0	0	0	0
26	31.5062	42	25	14	5	3	8	81	26	31.5062	48.1481	30.8642	17.284	9.87654
27	4.98333	53	7	0	0	0	0	60	27	4.98333	11.6667	11.6667	0	0
40	0	14	0	0	0	0	0	14	40	0	0	0	0	0
49	16.4615	17	8	1	0	0	0	26	49	16.4615	34.6154	30.7692	3.84615	0
55	4.15385	49	2	1	0	0	0	52	55	4.15385	5.76923	3.84615	1.92308	0
57	9.1875	13	3	0	0	0	0	16	57	9.1875	18.75	18.75	0	0
60	35.75	2	1	1	0	0	0	4	60	35.75	50	25	25	0
67	5.5	5	1	0	0	0	0	6	67	5.5	16.6667	16.6667	0	0
68	4.25	7	1	0	0	0	0	8	68	4.25	12.5	12.5	0	0
69	25.39	8	9	1	1	0	1	18	69	25.39	55.5556	50	5.55556	5.55556
75	32.1154	9	17	0	0	0	0	26	75	32.1154	65.3846	65.3846	0	0
76	12.8837	71	10	4	0	1	1	85	76	12.8837	16.4706	11.7647	4.70588	1.17647
83	35	1	1	0	0	0	0	2	83	35	50	50	0	0
91	15.5857	48	22	0	0	0	0	70	91	15.5857	31.4286	31.4286	0	0
92	35.8571	3	3	1	0	0	0	7	92	35.8571	57.1429	42.8571	14.2857	0
93	35.5	14	18	6	0	0	0	38	93	35.5	63.1579	47.3684	15.7895	0
100	66.6067	9	45	35	2	2	4	89	100	66.6067	89.8876	50.5618	39.3258	4.49438
101	17.4583	16	8	0	0	0	0	24	101	17.4583	33.3333	33.3333	0	0
104	17.1667	40	9	5	0	2	2	54	104	17.1667	25.9259	16.6667	9.25926	3.7037
113	33.0641	42	23	13	1	2	3	78	113	33.0641	46.1538	29.4872	16.6667	3.84615
114	15.8	12	2	1	1	0	1	15	114	15.8	20	13.3333	6.66667	6.66667
120	15.5	12	4	0	0	0	0	16	120	15.5	25	25	0	0
121	14.321	54	26	1	0	0	0	81	121	14.321	33.3333	32.0988	1.23457	0
127	76.1932	9	19	60	1	6	7	88	127	76.1932	89.7727	21.5909	68.1818	7.95455
129	17.1905	45	15	3	2	1	3	63	129	17.1905	28.5714	23.8095	4.7619	4.7619
131	4.53261	84	8	0	0	0	0	92	131	4.53261	8.69565	8.69565	0	0
144	0	89	0	0	0	0	0	89	144	0	0	0	0	0
170	0	83	0	0	0	0	0	83	170	0	0	0	0	0
178	19.5484	22	6	3	1	1	2	31	178	19.5484	29.0323	19.3548	9.67742	6.45161
184	14.5568	74	2	12	6	2	8	88	184	14.5568	15.9091	2.27273	13.6364	9.09091
185	19.5485	46	16	6	5	1	6	68	185	19.5485	32.3529	23.5294	8.82353	8.82353
186	10.9667	73	16	1	0	1	1	90	186	10.9667	18.8889	17.7778	1.11111	1.11111
188	35.5493	34	23	14	0	6	6	71	188	35.5493	52.1127	32.3944	19.7183	8.4507
195	0	76	0	0	0	0	0	76	195	0	0	0	0	0
198	0	1	0	0	0	0	0	1	198	0	0	0	0	0
208	0	71	0	0	0	0	0	71	208	0	0	0	0	0
AVERAGE	19.1901	1666	501	249	28	45	73	2416	AVERAGE	19.1901	31.043	20.7368	10.3063	3.02152
Mismatches targets
Targets	ICE	WT <20	Heterozygous 20-80	KO>80	Bi-allelic	Homo	HOM	Total	Targets	ICE(%)	Editing (%)	Heterozygous (%)	KO (%)	HOM (%)
*203	0	90	0	0	0	0	0	90	*203	0	0	0	0	0
*204	0	90	0	0	0	0	0	90	*204	0	0	0	0	0
*210	0	63	0	0	0	0	0	63	*210	0	0	0	0	0
Editing efficiency of 117 targets in the C58C1 strain
Targets	ICE	WT <20	Heterozygous 20-80	KO>80	Bi-allelic	Homo	HOM	Total	Targets	ICE(%)	Editing (%)	Heterozygous (%)	KO (%)	HOM (%)
AVERAGE	42.8476	2801	1283	1860	461	563	1024	5944	AVERAGE	43.9752	52.8769	21.5848	31.2921	17.2275
