# Supplementary material for: Highly efficient Agrobacterium rhizogenes‐mediated gene editing system in Salvia miltiorrhiza inbred line bh2‐7
Source: Plant Biotechnol J. 2025 Mar 26;23(6):2406–17. doi: 10.1111/pbi.70029 (PMC12120871; doi:10.1111/pbi.70029)
Supplement: Supplementary file 10 — Table S6 Factors affecting CRISPR/Cas9 editing efficiency in S. miltiorrhiza. [file PBI-23-2406-s001.xlsx]

## Sheet: 170-targets
	Editing efficiency of 105 targets with high effciency targets
Higher than 10	Targets	ICE	WT<20	20-80	>80	BI	homo	HOM	Total	Targets	ICE(%)	Editing (%)	Heterozygous (%)	KO (%)	HOM (%)	GC(%)	Homologous genes 1	Homologous genes 2	16	17	18	19	20	NGGH	Poly-N	TT-Position in spacer	GCC-Position in spacer	TBPs(<12)	IBP(6)	CBP(<7)	Stem loop rap	Stem loop 2	Stem loop 3	Stem loop 1
	59	77.9231	4	3	19	6	6	12	26	59	77.9231	84.6154	11.5385	73.0769	46.1538	50	/	/	T	G	A	T	G	AGGC				6	0	7	1	1	1	0
	81	73.14	5	8	23	15	3	18	36	81	73.14	86.1111	22.2222	63.8889	50	50	/	/	A	T	G	T	A	TGGA				0	4	7	1	1	1	1
	4	73.1379	13	13	61	1	12	13	87	4	73.1379	85.0575	14.9425	70.1149	14.9425	55	/	/	A	C	C	A	A	TGGC				0	0	7	1	1	1	1
	43	73.0532	14	21	59	12	30	42	94	43	73.0532	85.1064	22.3404	62.766	44.6809	50	/	/	A	A	G	C	G	TGGT				0	4	7	1	1	1	1
	118	84.8696	3	6	37	11	15	26	46	118	84.8696	93.4783	13.0435	80.4348	56.5217	50	/	/	T	G	A	C	A	TGGT				6	0	7	1	1	1	0
	137	23.5652	23	21	2		6	6	46	137	23.5652	50	45.6522	4.34783	13.0435	50	/	/	A	A	A	C	A	AGGT				4	3	7	1	1	1	0
	155	64.6078	11	11	29	13	3	16	51	155	64.6078	78.4314	21.5686	56.8627	31.3725	55	/	/	A	T	C	A	G	AGGA				3	3	7	1	1	1	0
	183	57.9111	8	6	9	2	1	3	23	183	57.9111	65.2174	26.087	39.1304	13.0435	65	/	/	T	G	C	T	G	TGGT				8	0	7	1	1	1	0
	230	37.4118	10	1	6	1	5	6	17	230	37.4118	41.1765	5.88235	35.2941	35.2941	55	/	/	T	T	C	C	A	TGGC				11	0	7	1	1	1	0
	182	68.5	5	5	12	8	3	11	22	182	68.5	77.2727	22.7273	54.5455	50	60	/	/	T	C	A	T	C	TGGC				2	8	7	1	1	1	0
	47	71.67	11	5	33	4	24	28	49	47	71.67	77.551	10.2041	67.3469	57.1429	60	/	/	T	G	C	T	C	GGGA				0	6	7	1	1	1	1
	224	44.7429	16	7	12	1	10	11	35	224	44.7429	54.2857	20	34.2857	31.4286	55	/	/	T	G	G	T	C	TGGC				12	0	7	1	1	1	0
	61	30.1714	20	9	6	3	2	5	35	61	30.1714	42.8571	25.7143	17.1429	14.2857	50	/	/	A	G	T	C	A	AGGC				4	0	7	1	1	1	0
	64	93.39	1	3	24	8	5	13	28	64	93.39	96.4286	10.7143	85.7143	46.4286	55	/	/	T	G	T	C	A	AGGC				0	5	7	1	1	1	1
	82	74.6071	11	5	40	11	6	17	56	82	74.6071	80.3571	8.92857	71.4286	30.3571	60	/	/	T	C	T	C	G	AGGA				3	0	7	1	1	1	1
	2	41.6739	22	9	15	5	3	8	46	2	41.6739	52.1739	19.5652	32.6087	17.3913	65	/	/	T	C	T	C	C	AGGC				8	0	7	1	1	1	1
	8	85.0909	1	10	33	13	5	18	44	8	85.0909	97.7273	22.7273	75	40.9091	55	/	/	T	C	T	C	G	CGGA				0	4	7	1	1	1	1
	136	65.925	11	5	24	2	15	17	40	136	65.925	72.5	12.5	60	42.5	55	/	/	A	A	C	C	C	CGGT				0	3	7	1	1	1	1
	194	46.4444	18	31	14	6	2	8	63	194	46.4444	71.4286	49.2063	22.2222	12.6984	55	/	/	T	C	G	C	A	TGGG				0	4	7	1	1	1	1
	74	56.0417	7	8	9	2	3	5	24	74	56.0417	70.8333	33.3333	37.5	20.8333	50	/	/	A	G	G	A	T	CGGG				0	4	7	1	1	1	1
	110	62.0323	7	37	18	4	4	8	62	110	62.0323	88.7097	59.6774	29.0323	12.9032	55	/	/	A	C	C	A	A	CGGA				0	0	7	1	1	1	1
	165	42.1447	34	19	23	6	12	18	76	165	42.1447	55.2632	25	30.2632	23.6842	55	/	/	A	C	A	T	A	CGGA				0	4	7	1	1	1	1
	166	56.7204	25	27	41	13	9	22	93	166	56.7204	73.1183	29.0323	44.086	23.6559	60	/	/	A	T	G	C	A	CGGA				10	0	7	1	1	1	0
	168	32.8333	9	5	4	2	2	4	18	168	32.8333	50	27.7778	22.2222	22.2222	50	/	/	A	T	A	T	A	CGGA				0	4	7	1	1	1	1
	111	69.2571	12	16	41	22	6	28	69	111	69.2571	82.6087	23.1884	59.4203	40.5797	55	/	/	T	C	C	G	C	TGGC				0	0	7	1	1	1	1
	152	67.5	4	1	9	3	5	8	14	152	67.5	71.4286	7.14286	64.2857	57.1429	50	/	/	A	T	T	G	G	AGGA				9	0	7	1	1	1	0
	128	86.7188	3	1	28	16	6	22	32	128	86.7188	90.625	3.125	87.5	68.75	50	/	/	T	A	T	G	G	TGGC				5	0	7	1	1	1	0
	25	85	0	3	7	2	5	7	10	25	85	100	30	70	70	55	/	/	A	A	T	G	C	AGGA				0	3	7	1	1	1	1
	145	90.9	1	2	27	5	2	7	30	145	90.9	96.6667	6.66667	90	23.3333	50	/	/	T	G	A	G	T	AGGT				6	0	7	1	1	1	0
	232	76.3659	2	13	26	9	2	11	41	232	76.3659	95.122	31.7073	63.4146	26.8293	50	/	/	A	A	G	G	C	TGGG				0	3	7	1	1	1	1
	162	52.41	11	7	14	6	3	9	32	162	52.41	65.625	21.875	43.75	28.125	55	/	/	A	G	A	G	G	AGGC				4	0	7	1	1	1	1
	116	57.5345	18	11	29	2	4	6	58	116	57.5345	68.9655	18.9655	50	10.3448	50	/	/	A	G	G	G	T	TGGG				0	3	7	1	1	1	1
	146	75.5385	3	3	20	6	6	12	26	146	75.5385	88.4615	11.5385	76.9231	46.1538	60	/	/	A	T	G	G	A	GGGG				0	5	7	1	1	1	1
	106	80.62	4	7	34	11	11	22	45	106	80.62	91.1111	15.5556	75.5556	48.8889	65	/	/	G	C	G	G	G	CGGC				6	0	7	1	1	1	0
	169	84.9104	6	7	54	16	22	38	67	169	84.9104	91.0448	10.4478	80.597	56.7164	50	/	/	G	C	T	C	G	AGGT				5	0	7	1	1	1	0
	36	80.7619	2	4	15	7	5	12	21	36	80.7619	90.4762	19.0476	71.4286	57.1429	55	/	/	C	A	G	A	C	TGGG				0	4	7	1	1	1	1
	154	76.19	9	11	50	32	12	44	70	154	76.19	87.1429	15.7143	71.4286	62.8571	60	/	/	C	G	A	C	C	CGGT				0	3	7	1	1	1	1
	46	22.6522	33	5	10	8	2	10	48	46	22.6522	31.25	10.4167	20.8333	20.8333	50	/	/	C	G	T	G	A	TGGG				6	0	7	1	1	1	0
	201	68.1081	4	12	21	6	4	10	37	201	68.1081	89.1892	32.4324	56.7568	27.027	65	/	/	G	A	G	A	A	TGGC				0	4	7	1	1	1	1
	37	58.46	15	7	24	9	6	15	46	37	58.46	67.3913	15.2174	52.1739	32.6087	50	/	/	C	C	T	C	A	TGGA				0	0	7	1	1	1	1
	85	71.4444	3	1	6	3	1	4	10	85	71.4444	70	10	60	40	55	/	/	G	C	A	A	A	AGGC				2	4	7	1	1	1	0
	9	44.7027	33	18	10	3	10	13	61	9	44.7027	45.9016	29.5082	16.3934	21.3115	60	/	/	G	A	A	G	C	AGGA				3	0	7	1	1	1	0
	23	89.5556	0	2	7	1	6	7	9	23	89.5556	100	22.2222	77.7778	77.7778	60	/	/	G	A	A	C	C	TGGA				0	3	7	1	1	1	1
	45	34.7794	34	20	14	6	3	9	68	45	34.7794	50	29.4118	20.5882	13.2353	55	/	/	G	C	T	G	C	AGGA				4	0	7	1	1	1	0
	53	67.4043	8	11	28	8	12	20	47	53	67.4043	82.9787	23.4043	59.5745	42.5532	50	/	/	C	C	T	A	C	CGGA				1	4	7	1	1	1	1
	72	90.625	0	1	8	3	3	6	9	72	90.625	100	11.1111	88.8889	66.6667	50	/	/	G	T	A	T	A	AGGC				0	3	7	1	1	1	1
	73	92.9841	1	3	59	11	19	30	63	73	92.9841	98.4127	4.7619	93.6508	47.619	50	/	/	G	T	A	T	A	AGGC				0	3	7	1	1	1	1
	78	37.5455	43	22	23	0	20	20	88	78	37.5455	51.1364	25	26.1364	22.7273	60	/	/	C	G	A	A	C	CGGC				0	4	7	1	1	1	1
	84	80.2703	3	7	27	7	9	16	37	84	80.2703	91.8919	18.9189	72.973	43.2432	65	/	/	G	G	C	A	G	CGGC				3	2	7	1	1	1	0
	89	90.0192	3	3	46	11	15	26	52	89	90.0192	94.2308	5.76923	88.4615	50	50	/	/	C	A	C	C	A	TGGG				0	4	7	1	1	1	1
	102	55.8485	22	14	30	2	6	8	66	102	55.8485	66.6667	21.2121	45.4545	12.1212	50	/	/	C	C	G	G	C	AGGT				5	0	7	1	1	1	0
	117	74.0556	2	3	13	3	4	7	18	117	74.0556	88.8889	16.6667	72.2222	38.8889	55	/	/	G	G	A	C	G	TGGC				5	0	7	1	1	1	0
	119	55	14	8	19	5	0	5	41	119	55	65.8537	19.5122	46.3415	12.1951	70	/	/	C	C	C	C	A	CGGG				0	0	7	1	1	1	1
	149	71.8049	12	20	50	17	17	34	82	149	71.8049	85.3659	24.3902	60.9756	41.4634	55	/	/	G	C	G	G	C	TGGC				10	0	7	1	1	1	1
	151	52.662	25	17	29	6	9	15	71	151	52.662	64.7887	23.9437	40.8451	21.1268	55	/	/	G	C	G	G	C	TGGC				4	4	6	1	1	1	1
	158	34.3091	29	14	12	3	4	7	55	158	34.3091	47.2727	25.4545	21.8182	12.7273	65	/	/	C	G	A	C	T	GGGA				0	5	7	1	1	1	1
	175	57.5352	21	16	34	12	8	20	71	175	57.5352	70.4225	22.5352	47.8873	28.169	70	/	/	C	C	T	C	C	TGGG				0	4	7	1	1	1	1
	179	62.8182	2	4	5	2	1	3	11	179	62.8182	81.8182	36.3636	45.4545	27.2727	50	/	/	C	G	A	G	A	AGGT				7	0	7	1	1	1	0
	191	54.4638	23	18	28	12	10	22	69	191	54.4638	66.6667	26.087	40.5797	31.8841	55	/	/	C	G	T	G	A	CGGC				0	4	7	1	1	1	1
	199	61.6081	15	27	32	5	12	17	74	199	61.6081	79.7297	36.4865	43.2432	22.973	50	/	/	G	C	A	A	G	CGGT				6	0	7	1	1	1	0
	219	76.0286	7	16	47	2	9	11	70	219	76.0286	90	22.8571	67.1429	15.7143	55	/	/	C	G	A	G	C	TGGA				9	0	7	1	1	1	0
	238	79.7222	12	5	55	18	28	46	72	238	79.7222	83.3333	6.94444	76.3889	63.8889	60	/	/	C	C	G	C	G	CGGC				5	0	7	1	1	1	0
	103	36.9	3	5	2	0	1	1	10	103	36.9	70	50	20	10	55	/	/	G	G	A	C	A	AGGC				0	4	7	1	1	1	1
	16	14	39	1	6	2	4	6	46	16	14	15.2174	2.17391	13.0435	13.0435	50	/	/	C	G	G	T	G	CGGA				5	0	7	1	1	1	0
	95	52.2	28	23	35	1	8	9	86	95	52.2	67.4419	26.7442	40.6977	10.4651	50	/	/	A	T	C	C	C	AGGT				0	5	7	1	1	1	1
	220	89.28	0	5	35	14	14	28	40	220	89.28	100	12.5	87.5	70	60	/	/	G	G	C	A	G	AGGC	14, Poly-G			8	0	7	1	1	1	0
	34	63.0455	5	4	13	9	4	13	22	34	63.0455	77.2727	18.1818	59.0909	59.0909	70	/	/	G	T	C	C	G	AGGC	11, Poly-T			4	0	7	1	1	1	0
	99	89.11	1	6	39	18	16	34	46	99	89.11	97.8261	13.0435	84.7826	73.913	55	/	/	C	C	T	C	A	TGGT	7, Poly-C			10	0	7	1	1	1	0
	215	37.4231	44	9	25	17	4	21	78	215	37.4231	43.5897	11.5385	32.0513	26.9231	50	/	/	G	T	G	A	A	GGGA	12, Poly-G			0	4	7	1	1	1	1
	63	36.8727	30	7	18	9	6	15	55	63	36.8727	45.4545	12.7273	32.7273	27.2727	50	/	/	C	A	T	C	G	CGGA	11, Poly-C			0	3	7	1	1	1	0
	77	60.5909	6	6	10	0	8	8	22	77	60.5909	72.7273	27.2727	45.4545	36.3636	65	/	/	C	T	C	G	G	TGGT	13, Poly-G			0	4	7	1	1	1	1
	13	68.7857	9	6	27	4	2	6	42	13	68.7857	78.5714	14.2857	64.2857	14.2857	50	/	/	C	T	G	C	T	AGGT	1, Poly-T			5	0	7	1	1	1	0
	62	70.8837	6	10	27	14	4	18	43	62	70.8837	86.0465	23.2558	62.7907	41.8605	50	/	/	G	T	G	A	A	GGGA	13, Poly-C			0	5	7	1	1	1	1
	65	76.7179	4	8	27	13	5	18	39	65	76.7179	89.7436	20.5128	69.2308	46.1538	50	/	/	C	A	G	C	G	CGGC	15, Poly-C			3	3	7	1	1	1	0
	71	67.1558	15	20	42	12	10	22	77	71	67.1558	80.5195	25.974	54.5455	28.5714	65	/	/	C	T	C	C	C	CGGA	2, Poly-C			0	0	7	1	1	1	1
	124	39.8023	40	27	19	11	1	12	86	124	39.8023	53.4884	31.3953	22.093	13.9535	55	/	/	G	G	T	G	A	AGGC	16, Poly-C			0	4	7	1	1	1	1
	125	82.7391	3	2	18	4	9	13	23	125	82.7391	86.9565	8.69565	78.2609	56.5217	60	/	/	T	G	C	G	G	CGGT	12, Poly-C			3	0	7	1	1	1	1
	189	57.5667	10	5	15	6	7	13	30	189	57.5667	66.6667	16.6667	50	43.3333	70	/	/	C	C	C	G	G	CGGA	14, Poly-C			8	0	7	1	1	1	0
	197	54.8295	25	27	36	6	13	19	88	197	54.8295	71.5909	30.6818	40.9091	21.5909	50	/	/	G	A	A	A	A	TGGA	15, Poly-T;17,Poly-A			0	4	7	1	1	1	1
	108	78.8	9	12	40	20	15	35	61	108	78.8	85.2459	19.6721	65.5738	57.377	60	/	/	A	T	T	G	C	CGGC		1,17		5	0	7	1	1	1	0
	200	46.2518	28	16	25	6	10	16	69	200	46.25	59.4203	23.1884	36.2319	23.1884	65	/	/	T	T	T	G	G	GGGA		16		4	3	7	1	1	1	0
	133	70.1273	7	17	31	3	8	11	55	133	70.1273	87.2727	30.9091	56.3636	20	55	/	/	T	T	C	C	A	AGGT		5,16		0	2	7	1	1	1	1
	177	45.4	17	11	12	1	10	11	40	177	45.4	57.5	27.5	30	27.5	70	/	/	T	T	C	T	G	CGGC		16		9	0	7	1	1	1	0
	41	41.0781	29	18	6	3	8	11	53	41	41.0781	45.283	33.9623	11.3208	20.7547	50	/	/	T	T	C	T	C	GGGT		5,16		0	5	7	1	1	1	1
	54	40.8312	39	13	25	18	8	26	77	54	40.8312	49.3506	16.8831	32.4675	33.7662	70	/	/	G	C	C	A	G	GGGC			16	6	0	7	1	1	1	0
	88	49.8108	27	20	27	3	10	13	74	88	49.8108	63.5135	27.027	36.4865	17.5676	50	/	/	A	A	T	T	G	GGGC		5,18		0	3	7	1	1	1	1
	139	39.5455	25	18	12	5	3	8	55	139	39.5455	54.5455	32.7273	21.8182	14.5455	55	/	/	A	C	T	T	C	AGGA		18		9	0	7	1	1	1	0
	164	74.75	3	0	9	0	9	9	12	164	74.75	75	0	75	75	55	/	/	A	G	T	T	C	TGGC		18		8	0	7	1	1	1	0
	176	42.48	3	40	1	0	13	13	44	176	42.48	93.1818	90.9091	2.27273	29.5455	70	/	/	C	T	T	C	G	TGGT		17		5	0	7	1	1	1	0
	50	33.4474	19	12	7	5	0	5	38	50	33.4474	50	31.5789	18.4211	13.1579	50	/	/	A	T	T	C	A	AGGT		17		4	0	7	1	1	1	1
	96	91.6087	1	0	22	10	3	13	23	96	91.6087	95.6522	0	95.6522	56.5217	60	/	/	C	T	C	C	T	GGGC				6	0	8	0	1	1	0
	38	82.14	3	6	28	3	13	16	37	38	82.14	91.8919	16.2162	75.6757	43.2432	70	/	/	C	T	C	C	T	CGGC				4	0	8	0	1	1	0
	112	71.78	9	10	27	13	8	21	46	112	71.78	80.4348	21.7391	58.6957	45.6522	55	/	/	A	A	A	G	T	TGGG				1	4	8	0	1	1	1
	130	56.7534	24	12	37	16	7	23	73	130	56.7534	67.1233	16.4384	50.6849	31.5068	50	/	/	C	C	C	A	T	TGGT				3	3	8	0	1	1	1
	32	72.5556	12	9	42	16	12	28	63	32	72.5556	80.9524	14.2857	66.6667	44.4444	50	/	/	C	A	C	T	T	TGGA		7,19		3	4	10	0	1	1	1
	35	82.4348	3	2	7	3	8	11	12	35	82.4348	75	16.6667	58.3333	91.6667	55	/	/	A	G	A	C	T	GGGT				0	4	8	0	1	1	1
	56	66.2083	18	9	45	6	6	12	72	56	66.2083	75	12.5	62.5	16.6667	50	/	/	T	G	A	C	G	AGGA				0	6	6	0	1	1	1
	142	62.8696	6	5	12	1	3	4	23	142	62.8696	73.913	21.7391	52.1739	17.3913	55	/	/	C	G	A	A	T	CGGA				0	3	8	0	1	1	1
	143	78.1778	4	9	32	10	5	15	45	143	78.1778	91.1111	20	71.1111	33.3333	50	/	/	A	C	A	T	G	AGGC				7	0	8	0	1	1	0
	159	38.2273	23	7	14	8	1	9	44	159	38.2273	47.7273	15.9091	31.8182	20.4545	50	/	/	A	G	T	G	T	CGGA				6	0	8	0	1	1	0
	193	88.4	1	0	9	7	1	8	10	193	88.4	90	0	90	80	50	/	/	A	A	C	T	G	AGGA				11	0	10	0	1	1	1
	216	64.5484	6	9	16	4	5	9	31	216	64.5484	80.6452	29.0323	51.6129	29.0323	50	/	/	T	C	C	G	G	CGGG				12	0	7	1	0	1	0
	225	30.4	7	0	7	3	0	3	14	225	30.4	50	0	50	21.4286	55	/	/	G	G	A	G	T	TGGT				8	0	8	0	1	1	0
	226	73.6674	14	10	57	18	18	36	81	226	73.6674	82.716	12.3457	70.3704	44.4444	55	/	/	A	A	C	C	T	CGGT				7	0	8	0	1	1	0
	237	70.8077	4	7	15	3	5	8	26	237	70.8077	84.6154	26.9231	57.6923	30.7692	55	/	/	C	C	C	G	T	CGGA				4	3	8	0	1	1	0
	AVE	62.826	1337	1078	2503	774	798	1572	4918	AVE	62.8259	72.8142	21.9195	50.8947	31.9642	55.7143
	Editing efficiency of 65 targets with low effciency targets
Lower than 10	Targets	ICE	WT<20	20-80	>80	BI	homo	HOM	Total	Targets	ICE(%)	Editing (%)	Heterozygous (%)	KO (%)	HOM (%)	GC(%)	Homologous genes 1	Homologous genes 2	16	17	18	19	20	NGGH	Poly-N	TT-Position in spacer	GCC-Position in spacer	TBPs(<12)	IBP(6)	CBP(<7)	Stem loop rap	Stem loop 2	Stem loop 3	Stem loop 1
	6	45.3516	27	43	21	0	8	8	91	6	45.3516	70.3297	47.2527	23.0769	8.79121	50	/	/	A	G	A	A	G	AGGA				0	3	7	1	1	1	1
	40	0	14	0	0	0	0	0	14	40	0	0	0	0	0	50	/	/	G	T	G	A	A	AGGT				0	3	7	1	1	1	1
	127	76.1932	9	19	60	1	6	7	88	127	76.1932	89.7727	21.5909	68.1818	7.95455	50	/	/	T	C	C	A	C	AGGC				1	3	7	1	1	1	1
	121	14.321	54	26	1	0	0	0	81	121	14.321	33.3333	32.0988	1.23457	0	55	/	/	A	C	G	A	G	TGGG				0	2	7	1	1	1	0
	68	4.25	7	1	0	0	0	0	8	68	4.25	12.5	12.5	0	0	50	/	/	T	C	T	C	A	GGGA				5	0	7	1	1	1	0
	22	40.5652	7	12	4	0	0	0	23	22	40.5652	69.5652	52.1739	17.3913	0	55	/	/	G	C	T	C	A	AGGC				4	0	7	1	1	1	0
	49	16.4615	17	8	1	0	0	0	26	49	16.4615	34.6154	30.7692	3.84615	0	65	/	/	G	C	A	A	G	GGGA				4	0	7	1	1	1	0
	3	5.9	83	3	4	0	3	3	90	3	5.9	7.77778	3.33333	4.44444	3.33333	55	/	/	C	A	T	A	A	GGGA				0	2	7	1	1	1	1
	1	9.23256	36	5	2	0	1	1	43	1	9.23256	16.2791	11.6279	4.65116	2.32558	50	/	/	C	C	A	C	A	AGGA				0	0	7	1	1	1	1
	12	0	45	0	0	0	0	0	45	12	0	0	0	0	0	50	/	/	A	G	T	G	G	AGGA				3	2	7	1	1	1	0
	76	12.8837	71	10	4	0	1	1	85	76	12.8837	16.4706	11.7647	4.70588	1.17647	60	/	/	G	G	T	G	G	TGGC				3	3	7	1	1	1	0
	186	10.9667	73	16	1	0	1	1	90	186	10.9667	18.8889	17.7778	1.11111	1.11111	55	/	/	C	G	A	G	A	AGGT				0	4	7	1	1	1	1
	83	35	1	1	0	0	0	0	2	83	35	50	50	0	0	50	/	/	G	C	A	G	A	TGGA				6	0	7	1	1	1	0
	185	19.5485	46	16	6	5	1	6	68	185	19.5485	32.3529	23.5294	8.82353	8.82353	70	/	/	G	C	T	G	C	CGGA				8	0	7	1	1	1	0
	67	5.5	5	1	0	0	0	0	6	67	5.5	16.6667	16.6667	0	0	65	/	/	T	C	C	C	A	CGGC				0	5	7	1	1	1	1
	93	35.5	14	18	6	0	0	0	38	93	35.5	63.1579	47.3684	15.7895	0	60	/	/	A	T	C	A	C	CGGC				0	2	7	1	1	1	1
	18	34.2069	28	21	9	1	0	1	58	18	34.2069	51.7241	36.2069	15.5172	1.72414	50	/	/	A	G	T	A	C	CGGC				1	3	7	1	1	1	1
	120	15.5	12	4	0	0	0	0	16	120	15.5	25	25	0	0	70	/	/	G	C	C	G	G	CGGC				7	0	7	1	1	1	0
	184	14.5568	74	2	12	6	2	8	88	184	14.5568	15.9091	2.27273	13.6364	9.09091	60	/	/	C	G	C	G	A	CGGC				0	2	7	1	1	1	1
	129	17.1905	45	15	3	2	1	3	63	129	17.1905	28.5714	23.8095	4.7619	4.7619	60	/	/	C	G	T	C	G	CGGA				2	3	7	1	1	1	0
	209	60.5455	1	8	2	0	1	1	11	209	60.5455	90.9091	72.7273	18.1818	9.09091	60	/	/	C	A	A	C	C	CGGC				8	0	7	1	1	1	0
	69	25.39	8	9	1	1	0	1	18	69	25.39	55.5556	50	5.55556	5.55556	50	/	/	T	A	C	G	G	CGGA				1	3	6	1	1	1	1
	188	35.5493	34	23	14	0	6	6	71	188	35.5493	52.1127	32.3944	19.7183	8.4507	55	/	/	C	G	G	G	C	CGGG				2	2	6	1	1	1	1
	131	4.53261	84	8	0	0	0	0	92	131	4.53261	8.69565	8.69565	0	0	65	/	/	G	C	A	A	C	GGGG	21,Poly-G			1	3	7	1	1	1	1
	57	9.1875	13	3	0	0	0	0	16	57	9.1875	18.75	18.75	0	0	50	/	/	T	A	A	T	G	AGGT	7,Poly-C			0	5	7	1	1	1	1
	101	17.4583	16	8	0	0	0	0	24	101	17.4583	33.3333	33.3333	0	0	65	/	/	C	C	A	G	C	TGGT	2,Poly-C			3	2	7	1	1	1	0
	240	61.0111	10	17	21	1	0	1	48	240	61.01	79.1667	35.4167	43.75	2.08333	60	/	/	C	C	C	C	A	TGGA	16,Poly-C			0	4	7	1	1	1	1
	20	0	32	0	0	0	0	0	32	20	0	0	0	0	0	50	/	/	G	C	A	A	C	TGGT	10,Poly-T			0	4	7	1	1	1	1
	7	27.0392	25	23	3	0	0	0	51	7	27.0392	50.9804	45.098	5.88235	0	60	/	/	G	A	G	G	G	GGGA	1,Poly-T			5	0	7	1	1	1	0
	114	15.8	12	2	1	1	0	1	15	114	15.8	20	13.3333	6.66667	6.66667	60	/	/	G	T	C	G	C	AGGG	13, Poly-C			0	6	7	1	1	1	1
	100	66.6067	9	45	35	2	2	4	89	100	66.6067	89.8876	50.5618	39.3258	4.49438	70	/	/	C	C	C	C	G	CGGG	15, Poly-C			8	1	6	1	1	1	0
	60	35.75	2	1	1	0	0	0	4	60	35.75	50	25	25	0	50	/	/	G	C	T	T	C	AGGT		17		6	0	7	1	1	1	0
	113	33.0641	42	23	13	1	2	3	78	113	33.0641	46.1538	29.4872	16.6667	3.84615	50	/	/	C	T	T	C	G	TGGA		17		5	0	7	1	1	1	0
	15	35.8723	15	28	4	1	2	3	47	15	35.8723	68.0851	59.5745	8.51064	6.38298	50	/	/	G	T	T	C	A	AGGA		17		0	3	7	1	1	1	1
	17	32.7308	44	15	19	1	3	4	78	17	32.7308	43.5897	19.2308	24.359	5.12821	50	/	/	C	T	T	C	G	AGGG		2,14,17		0	0	7	1	1	1	1
	178	19.5484	22	6	3	1	1	2	31	178	19.5484	29.0323	19.3548	9.67742	6.45161	50	/	/	C	T	T	G	C	AGGT		7,17		4	0	7	1	1	1	0
	208	0	71	0	0	0	0	0	71	208	0	0	0	0	0	55	/	/	T	T	G	G	A	AGGT		16		11	0	7	1	1	1	0
	195	0	76	0	0	0	0	0	76	195	0	0	0	0	0	55	/	/	T	C	A	C	C	GGGG	21,Poly-G			7	0	7	1	1	1	0
	5	8.1	13	1	0	0	0	0	14	5	8.1	7.14286	7.14286	0	0	55	/	/	C	T	C	A	T	CGGA	4,Poly-A			0	0	8	0	1	1	1
	24	0	63	0	0	0	0	0	63	24	0	0	0	0	0	50	/	/	T	G	A	C	T	AGGC				0	2	8	0	1	1	1
	92	35.8571	3	3	1	0	0	0	7	92	35.8571	57.1429	42.8571	14.2857	0	50	/	/	A	G	T	A	T	TGGA	11, Poly-C			0	4	8	0	1	1	1
	104	17.1667	40	9	5	0	2	2	54	104	17.1667	25.9259	16.6667	9.25926	3.7037	55	/	/	G	A	A	A	T	CGGC				0	4	8	0	1	1	1
	198	0	1	0	0	0	0	0	1	198	0	0	0	0	0	55	/	/	T	T	C	C	T	TGGA		16		5	0	8	0	1	1	0
	222	21.4271	53	16	6	2	3	5	75	222	21.43	29.3333	21.3333	8	6.66667	55	/	/	G	C	C	G	T	CGGG			16	11	0	8	0	1	1	0
	105	8.83333	10	2	0	0	0	0	12	105	8.83333	16.6667	16.6667	0	0	55	/	/	C	G	T	C	T	TGGA				0	5	8	0	1	1	0
	228	34.2257	24	47	0	0	5	5	71	228	32.23	66.1972	66.1972	0	7.04225	50	/	/	C	C	C	C	A	TGGA				4	0	8	0	1	1	0
	180	42.0968	12	14	5	3	0	3	31	180	42.0968	61.2903	45.1613	16.129	9.67742	50	/	/	C	T	T	A	T	TGGC		6,17		8	0	8	0	1	1	0
	148	7.66	26	1	0	0	0	0	27	148	7.66	3.7037	3.7037	0	0	50	/	/	C	G	A	C	T	TGGT				11	0	8	0	1	1	0
	26	31.5062	42	25	14	5	3	8	81	26	31.5062	48.1481	30.8642	17.284	9.87654	55	96%, aa(g)caa(g)ggcg(c)tcgctctatg	94, aa(g)caaggcg(c)tcgctctatg	T	A	T	G	C	CGGC				0	3	7	1	1	1	1
	27	4.98333	53	7	0	0	0	0	60	27	4.98333	11.6667	11.6667	0	0	60	same		A	T	C	G	C	CGGC				0	3	7	1	1	1	1
	55	4.15385	49	2	1	0	0	0	52	55	4.15385	5.76923	3.84615	1.92308	0	60	96,CCGCCGT(C)CTAAGAT(C)CGACGA	96,CCGCCGT(C)CTAAGAT(C)CGACGA	G	A	C	G	A	AGGT				0	4	7	1	1	1	1
	75	32.1154	9	17	0	0	0	0	26	75	32.1154	65.3846	65.3846	0	0	55	95,CAACAATGTCCGC(t)GAGGAT(c)CG(t)G		G	G	A	T	C	GGGC				0	4	7	1	1	1	1
	91	15.5857	48	22	0	0	0	0	70	91	15.5857	31.4286	31.4286	0	0	70	same		C	T	C	G	T	CGGG	13, Poly-C			4	0	8	0	1	1	0
	144	0	89	0	0	0	0	0	89	144	0	0	0	0	0	55	97,ggcacaac(g)at(a)gaggtgagga	97%,ggcacaac(g)at(a)gaggtgagga	G	A	G	G	A	AGGT				0	3	7	1	1	1	1
	161	14.42	17	9	0	0	0	0	26	161	14.42	34.6154	34.6154	0	0	70	84%,A(g)GACC(g)GGGTGGCCG(c)GTGATC		T	G	A	T	C	GGGG	21,Poly-G			0	5	7	1	1	1	1
	170	0	83	0	0	0	0	0	83	170	0	0	0	0	0	50	92,ATCAGTAACCG(A)TCGAC(T)GACA	90,ATCAGTAACCG(A)TCGAC(T)GACA	C	G	A	C	A	AGGC				0	3	7	1	1	1	1
	173	6.11	46	8	0	0	0	0	54	173	6.11	14.8148	14.8148	0	0	60	95,TCACG(a)T(a)CGCTGTACCAG(ta)GGA		A	G	G	G	A	CGGA				0	5	7	1	1	1	1
Mismatches in targets	Targets	ICE	WT<20	20-80	>80	BI	homo	HOM	Total	Targets	ICE(%)	Editing (%)	Heterozygous (%)	KO (%)	HOM (%)	GC(%)	Homologous genes 1	Homologous genes 2	16	17	18	19	20	NGGH	Poly-N	TT-Position in spacer	GCC-Position in spacer	TBPs(<12)	IBP(6)	CBP(<7)	Stem loop rap	Stem loop 2	Stem loop 3	Stem loop 1
	*207,18MM	66.5	1	1	4	1	0	1	6	*207,18MM	66.5	83.3333	16.6667	66.6667	16.6667	50	/	/	A	G	C	G	G	CGGC				5	3	8	1	1	1	1
	*223,18MM	53.18	20	38	38	3	0	3	96	*223,18MM	53.18	79.1667	39.5833	39.5833	3.125	55	/	/	C	T	G	C	T	GGGA		12	14	13	0	8	0	1	1	0
	*239,17MM	30.98	17	27	0	0	0	0	44	*239,17MM	30.9773	61.3636	61.3636	0	0	50	/	/	G	G	C	T	G	AGGT				11	0	7	1	1	1	0
	*204,17MM	0	90	0	0	0	0	0	90	*204,17MM	0	0	0	0	0	60	/	/	G	A	A	G	C	AGGC				8	0	7	1	1	1	0
	*206,3MM	3.87	66	1	0	0	0	0	67	*206,3MM	3.87	1.49254	1.49254	0	0	50	/	/	C	A	A	A	C	TGGT		2,6	10	0	6	7	1	1	1	1
	*203,4MM	0	90	0	0	0	0	0	90	*203,4MM	0	0	0	0	0	55	/	/	C	G	C	T	A	GGGT	4, Poly-A; 11,Poly-C		10	0	3	7	1	1	1	1
	*210,3MM	0	63	0	0	0	0	0	63	*210,3MM	0	0	0	0	0	55	/	/	A	C	C	G	T	AGGT		8		3	4	8	0	1	1	1
	*171,NGG	0	4	0	0	0	0	0	4	*171,NGG	0	0	0	0	0	60	/	/	C	A	T	C	G	CGGT				3	0	7	1	1	1	0
Editing efficiency of 170 targets
170 targets	Targets	ICE	WT <20	Heterozygous 20-80	KO>80	Bi-allelic	Homo	HOM	Total	Targets	ICE(%)	Editing (%)	Heterozygous (%)	KO (%)	HOM (%)	GC(%)
	AVERAGE	46.6395	3553	1768	2828	812	852	1664	8149	AVERAGE	46.6	56.3996	21.6959	34.7036	20.4197	56.2162
Editing efficiency of 113 targets (Except for 58 low effciency targets that sttributes to known factors)
	Targets	ICE	WT <20	Heterozygous 20-80	KO>80	Bi-allelic	Homo	HOM	Total	Targets	ICE(%)	Editing (%)	Heterozygous (%)	KO (%)	HOM (%)	GC(%)
	AVERAGE	60.1227	1472	1187	2590	775	812	1587	5249	AVERAGE	60.07	71.9566	14.5662	31.783	30.2343	55.9524
The asterisk (*) notes mutations in the target sequence, with trailing numbers indicating positions numbered 1–20 from PAM-proximal to PAM-distal ends.
The seven targets highlighted in red are unclassified.

## Sheet: GC contant (%)
Editing efficiency of 170 targets sites across different GC contant (%)
170 targets	GC (%)	ICE(%)	Editing (%)	Heterozygous (%)	KO (%)	HOM (%)
	GC-70	44.2815	60.4173	30.2723	30.145	22.3201
	GC-65	45.2041	57.8076	23.9674	33.8402	19.0361
	GC-60	50.7449	61.1378	20.2834	40.8544	29.0178
	GC-55	47.9461	59.5047	21.7451	37.7596	24.4768
	GC-50	48.1347	59.6579	21.3582	38.2997	22.3317
Editing efficiency of 105 high targets sites across different GC contant (%)
105 high effecitive targets	GC (%)	ICE(%)	Editing (%)	Heterozygous (%)	KO (%)	HOM (%)
	GC-70	55.4998	71.5175	28.5505	42.967	34.6054
	GC-65	60.4112	73.132	24.679	48.453	27.4966
	GC-60	72.0607	80.7879	16.069	64.7188	49.4696
	GC-55	62.8775	75.2105	22.6645	52.546	34.5983
	GC-50	61.4358	72.3986	19.1969	53.2017	32.7322
Editing efficiency of 65 low targets sites across different GC contant (%)
65 low effecitive targets	GC (%)	ICE(%)	Editing (%)	Heterozygous (%)	KO (%)	HOM (%)
	GC-70	27.1064	45.7747	37.7498	8.0249	2.21965
	GC-65	10.9881	23.3278	22.3662	0.961538	0
	GC-60	19.9825	30.5705	21.7014	8.86904	2.52848
	GC-55	15.5352	25.1915	18.6344	6.55702	2.01484
	GC-50	24.333	36.4555	24.0273	12.4282	3.39776

## Sheet: Mismatches in targets
Editing efficiency of eight mismatches targets
Mismatches in targets	Targets	ICE	WT<20	20-80	>80	BI	homo	HOM	Number	Targets	ICE(%)	Editing (%)	Heterozygous (%)	KO (%)	HOM (%)
	207	66.5	1	1	4	1	0	1	6	*207,18MM	66.5	83.3333	16.6667	66.6667	16.6667
	223	53.18	20	38	38	3	0	3	96	*223,18MM	53.18	79.1667	39.5833	39.5833	3.125
	239	30.98	17	27	0	0	0	0	44	*239,17MM	30.9773	61.3636	61.3636	0	0
	204	0	90	0	0	0	0	0	90	*204,17MM	0	0	0	0	0
	206	3.87	66	1	0	0	0	0	67	*206,3MM	3.87	1.49254	1.49254	0	0
	203	0	90	0	0	0	0	0	90	*203,4MM	0	0	0	0	0
	210	0	63	0	0	0	0	0	63	*210,3MM	0	0	0	0	0
	171	0	4	0	0	0	0	0	4	*171,NGG	0	0	0	0	0

## Sheet: The presence of homologous gene
Editing efficiency of nine homologous genes
	Targets	ICE	WT<20	20-80	>80	BI	homo	HOM	Number	Targets	ICE(%)	Editing (%)	Heterozygous (%)	KO (%)	HOM (%)	NGGH	Homologous gene
	26-LLL	31.5062	42	25	14	5	3	8	81	26	31.5062	48.1481	30.8642	17.284	9.87654	CGGC	96%, aa(g)caa(g)ggcg(c)tcgctctatg	94, aa(g)caaggcg(c)tcgctctatg
	27-LLL	4.98333	53	7	0	0	0	0	60	27	4.98333	11.6667	11.6667	0	0	CGGC	same
	55-LLL	4.15385	49	2	1	0	0	0	52	55	4.15385	5.76923	3.84615	1.92308	0	AGGT	96,CCGCCGT(C)CTAAGAT(C)CGACGA	96,CCGCCGT(C)CTAAGAT(C)CGACGA
	0523-75	32.1154	9	17	0	0	0	0	26	75	32.1154	65.3846	65.3846	0	0	GGGC	95,CAACAATGTCCGC(t)GAGGAT(c)CG(t)G
	91-LLL	15.5857	48	22	0	0	0	0	70	91	15.5857	31.4286	31.4286	0	0	CGGG	same
	144-LLL	0	89	0	0	0	0	0	89	144	0	0	0	0	0	AGGT	97,ggcacaac(g)at(a)gaggtgagga	97%,ggcacaac(g)at(a)gaggtgagga
	161-K599	14.42	17	9	0	0	0	0	26	161	14.42	34.6154	34.6154	0	0	GGGG	84%,A(g)GACC(g)GGGTGGCCG(c)GTGATC
	170-LLL	0	83	0	0	0	0	0	83	170	0	0	0	0	0	AGGC	92,ATCAGTAACCG(A)TCGAC(T)GACA	90,ATCAGTAACCG(A)TCGAC(T)GACA
	173-K599	6.11	46	8	0	0	0	0	54	173	6.11	14.8148	14.8148	0	0	CGGA	95,TCACG(a)T(a)CGCTGTACCAG(ta)GGA

## Sheet: Position-specific nucleotides
Number of position-specific nucleotides in two groups
Number	16-G	18-U	20-C	24-G	20-G	16-C	18-C	19-G	21-C	17-U	19-U	21-T	Total
High effecitive group	22	26	24	12	32	30	30	29	30	24	19	33	105
Low effecitivegroup	20	18	19	10	16	23	20	24	20	14	6	14	65
Proportion of position-specific nucleotides in two groups (%)
Proportion (%)	16-G	18-U	20-C	24-G	20-G	16-C	18-C	19-G	21-C	17-U	19-U	21-T	Total
High effecitive group	20.9524	24.7619	22.8571	11.4286	30.4762	28.5714	28.5714	27.619	28.57	22.8571	18.0952	31.4286	100
Low effecitive group	30.7692	27.6923	29.2308	15.3846	24.6154	35.3846	30.7692	36.9231	30.7692	21.5385	9.23077	21.5385	100

## Sheet: Motifs-position nucleotides
Number of motifs-position specific nucleotides in two groups (%)
Number	poly-N	TT/GCC	Total
High effective group	14	12	105
Low effective group	14	13	65
Proportion of motifs-position specific nucleotides in two groups (%)
Proportion (%)	poly-N	TT/GCC	Total
High effective group (%)	13.3333	11.4286	100
Low effective group (%)	21.5385	20	100

## Sheet: RAP-related sequence
RAP-related sequences among two groups (%)
Number	8 consecutive base pairs	8 consecutive base pairs & U in 20	Total
High effective group	13	11	105
Low effective group	14	12	65
Proportion (%)	8 consecutive base pairs	8 consecutive base pairs & U in 20	Total
High effective group	12.381	10.4762	100
Low effective group	21.5385	18.4615	100

## Sheet: SL1-related motif
SL1 sequence related motifs in 170 targets				Sequence of the WT scaffold
									SL3																	SL2														linker					SL1
Length of scaffold-complementary motif (nt)	Targets	Spacer and target sequence, PAM (NGG), (5'to3')		3'	U	U	U	U	U	U	C	G	U	G	G	C	U	G	A	G	C	C	A	C	G	G	U	G	A	A	A	A	A	G	U	U	C	A	A	C	U	A	U	U	G	C	C	U	G
									98	97	96	95	94	93	92	91	90	89	88	87	86	85	84	83	82	81	80	79	78	77	76	75	74	73	72	71	70	69	68	67	66	65	64	63	62	61	60	59	58
				Complementary sequence of the WT scaffold
				5'	A	A	A	A	A	A	G	C	A	C	C	G	A	C	U	C	G	G	U	G	C	C	A	C	U	U	U	U	U	C	A	A	G	U	U	G	A	U	A	A	C	G	G	A	C
	2	CTTGCTCCCTTTGATCCACA
	4	GCAGTCCTTCCGCCACATAA
	8	CCCAAAACCCTCCCTCTCAT
	9	CTTCCGCTCCATAAGAGAAG
	13	TTTTCGAGCGCTGGAGAGGG																																	C	A	T	G	C	T	C	A	A	T	T	C	C	A	C
	16	GAGCATGAAGCACAAAGTGG																												T	T	T	G	C	A	A	T	C	T	C	T	G	A	G	C	G	G	T	G
	23	GTCTCACCAGAAGGAGTTCA								U	C	A	G
	25	CTTCATCGTCTCCTTCTTCG							Higher	17		30	30	106		28.3019	28.3019
	32	CGGTTCACTCTCATCAGTAC							lower	9		16	13	55		29.0909	23.6364																				G	G	G	A	T	C	T	T	C	A	C	C	A
4sl1	34	GCTCTCGAGTTTTCTGCAAC																																			C	G	C	C	G	C	G	T	C	A	A	A	G
	35	TGCATCCCATTTCCGGCTCA
	36	AAGCAGCAAAGGGCATGACT
	37	AACAAGGCGTCGCTCTATGC
4sl1	38	TTCCTCCGAGCTCAGATCGC																																					C	T	C	C	T	C	T	C	C	C	T
	41	GGACCAACTGGTGAAGTGAA
	43	CTCTCGAAGCCGTGCGCAAG
4sl1	45	CCGCCGTCTAAGATCGACGA																																			A	C	A	C	C	A	T	C	T	A	C	A	G
4sl1	46	CCATAACCCCACGGTTAATG																																								C	A	T	A	G	G	G	C
	47	GTCCACTCTACAGAGCTTTC
	50	CGGAGGCGCATTTCCTCCCA
	53	CCTCTTCTTGCGCTTTCTCA
	54	CCGCACACGAATATTTACGG																																				C	T	C	A	T	T	C	C	A	G	G	C
	56	CAACAATGTCCGCGAGGATC
5sl1	59	TGCTTCTTGCACCTCGGTGG																																			T	T	T	G	C	C	T	G	C	G	G	A	C
4sl1	61	GTGTGTTTGTGGTCTGCAGA																																		C	T	C	C	T	T	C	C	G	C	T	A	C	A
	62	GTGCCGTCCTCTCCCCTCGT
	63	TGGGAAGAGACCCCAAGTAT
	64	CGCTTCACGCCACGAATCAC
	65	AACTTCGCCAACCGCCCCCG																																	U	G	U	G	C	U	U	C	U	U	C	A	U	G	U
	71	GCCCCTTATGCACCTCCAGC
	72	GAGCTCGACTCCGAGGAAAT
	73	GTTCGCCGAAGTCAACGTCT
	74	GCCTAAGAATCTGAGCTTCG
	77	GACAATCAAGCTGGGGTCGC
	78	GTGCACGATTTCCGCGCCGG
	81	AGCGAGTCACAGCAAACGAG
	82	TTGTCGCTGTCAAAGTCCAC																																						U	C	U	C	U	C	A	C	C	C
	84	GCGTCATGCTCTACACGTCG																																		A	T	C	C	G	C	T	C	C	T	T	C	G	C
	85	CCACCGCTTTCTCCGGCAAC																																			G	A	G	C	A	T	T	C	A	G	G	C	T
	88	GGCACAACATGAGGTGAGGA
	89	AGACCGGGTGGCCGGTGATC
	95	ATCAGTAACCGTCGACGACA
5sl1	96	TCACGTCGCTGTACCAGGGA																																					A	C	T	T	C	G	C	C	A	A	T
4sl1	99	CCAATCTTTCCTCTGCTTGC																																								C	A	T	C	G	G	A	C
	102	CACCCTTTGATGCCGCTTAT																																A	C	T	C	T	T	C	A	A	C	C	T	T	T	A	C
	103	TGGCACCATGAAGACCGCGA
4sl1	106	TCTTCCGCCGGAGGAGCTGC																																				T	A	C	G	C	C	C	A	A	G	A	C
	108	AGAAGGCGATCATCGCGAGA																																	T	T	C	C	A	C	G	C	C	C	A	C	G	A	C
	110	AGAGTTCACGCAAATCGGGC
	111	ACGACACCGCGAATTTCACC
	112	CCATGGCCCACCTAATTCCT
	116	CGGTGTGATCACTGCTTGGA
5sl1	117	CTGGTCAACCGGACTCAACC																													A	C	A	T	A	C	A	G	C	C	C	A	C	T	T	G	G	A	C
6sl1	118	TTTGAGATCGATCCGGCCGT																																						G	C	T	C	T	C	T	T	C	T
	119	ATCCCTCCAAATGCCATCGT
	124	GCATCTCCAGAGCAACCCCA
	125	AAATCTCCTCTCCCCTGCGG																																						A	A	A	T	C	T	C	C	T	C
	128	GTCTTGCCAGAAGAGTATGG																																				G	T	C	T	T	G	C	C	A	G	A	A
	130	AAGCCTTCTGCTACACCCAT																																			A	A	G	C	C	T	T	C	T	G	C	T	A
	133	GCCATTGCCACTCCATTCCA
	136	ACCGCAGGTGATCATAACCC
4sl1	137	GGCCGGAAACACTTCAAACA
5sl1	139	ATCGGATCCAGGCCAACTTC																																									A	T	C	G	G	A	U
	142	GAGCTATATCCGCGGCGAAT
4sl1	143	CTACCACACTACGGAACATG																																C	T	A	C	C	A	C	A	C	T	A	C	G	G	A	ACA
	145	AAGTGCTTCAGAGGGTGAGT																																A	A	G	T	G	C	T	T	C	A	G	A	G	G	G	T
	146	CGCTGGATTGCGTCCATGGA
	149	TAACACAGCGATAGAGCGGC																													T	A	A	C	A	C	A	G	C	G	A	U	A	G	A			G	C
	151	GAACACTGCATTAGAGCGGC																								17	18	19	20
4sl1	152	ATATCCGGAAGTGGGATTGG																															A							A	T	A	T	C	C	G	G	A	AG
	154	ACCCAGTGTCCGATTCGACC
	155	ATCCCGCCGATCCTAATCAG
	158	CCGTCGGGCAAACACCGACT
	159	GTCCACAACTGCCATAGTGT																																							G	T	C	C	A	C	A	A	C
	162	CCAAACCTCGTCGAAAGAGG
4sl1	164	ACTACCTCCAGGCTCAGTTC																																			A	C	T	A	C	C	T	C	C	A	G	G	C
	165	ATCCGGCCAACGGCTACATA
5sl1	166	ATCCCGCCAACGGCTATGCA																																	A	T	C	C	C	G	C	C	A	A	C	G	G		C
	168	ATCCGGCCAACGGCTATATA																								T	A	T	A
	169	CTGCCATTTAATCTCGCTCG																																			C	T	G	C	C	A	T	T	T	A	A	T	C
	175	CGTGTTCCGCACCCACCTCC																								C	T	C	C
5sl1	176	CTCCCTCCTCTCCGCCTTCG																																					C	T	C	C	C	T	C	C	T	C	T
	177	GAACGCGCCGCCGTCTTCTG																																								G	A	A	C	G	C	G	C
4sl1	179	AGTAGGGAAGAAGGTCGAGA																																							A	G	T	A	G	G	G	A	AG
	182	TTGGCTGCCGCAGACTCATC																																										T	T	G	G		C
	183	TCGTACCGACCCTGCTGCTG																																						T	C	G	T	A	C	C	G	A	C
5sl1	189	CGTATCGACTACGCCCCCGG																																							C	G	T	A	T	C	G	A	C
	191	CCCTTGCAAGGCAAACGTGA																								G	T	G	A
4sl1	193	GTTCAAGGAAGGCGTAACTG																															G	T	T	C	A	A	G	G	A	A	G	G	C	G	UA	A	C
	194	AGTTCAGAGCGACTCTCGCA
	197	GGATCCTTTTGGCGGGAAAA
	199	TAACAAGATTCCGGCGCAAG																																T	A	A	C	A	A	G	A	T	T	C	C	G	G
4sl1	200	ACGCGCAGGCGAGTGTTTGG																																				A	C	G	C	G	C	A	G	G	C	G	A
	201	GATGCCGTACGGCGGGAGAA
	215	CTAAATCTGCTGGGGGTGAA
4sl1	216	AATCAAGTGCTCGATTCCGG																													A	A	U	C	A	A	G	U					G	C	T	C	G	A	U
	219	GAAGCATAGGATCGACGAGC																																G	A	A	G	C	A	T	A	G	G	A	T	C	G	A	C
4sl1	220	CGATCCAAAGGTTGGGGCAG																									C	G	A	T	C	C	A	A	A	G	G	U	U	G						G	G	G	C
7sl1	224	GACATCAATGGCTGCTGGTC																																			G	A	C	A	T	C	A	A	T	G	G	G	C
	225	GCAGTCGGTCTTGTTGGAGT																																						G	C	A	G	T	C	G	G	T	C
	226	TGCTCTTCCTACGCCAACCT																																							T	G	C	T	C	T	T	C	C
4sl1	230	GGGAGAACGGTATGCTTCCA																																				G	G	G	A	G	A	A	C	G	G		T
	232	TACAGAGGCCATGATAAGGC
	237	GTTCTCGATTTCGAGCCCGT																																				G	T	T	C	T	C	G	A	T	T	T	C
	238	CGTTGCTTGGTAGATCCGCG																																				C	G	T	T	G	C	T	U	G	G	T	A
	1	CTTGCTCCCTTTGATCCACA
	3	GCAGTCCTTCCGCCACATAA
	5	CCCAAAACCCTCCCTCTCAT
	6	CTTCCGCTCCATAAGAGAAG
5sl1	7	TTTTCGAGCGCTGGAGAGGG																																					T	T	T	T	C	G	A	G	C	G	C
	12	GAGCATGAAGCACAAAGTGG																																		G	A	G	C	A	T	G	A	A	G	C	A	C	A
	15	GTCTCACCAGAAGGAGTTCA
	17	CTTCATCGTCTCCTTCTTCG
	18	CGGTTCACTCTCATCAGTAC
	20	GCTCTCGAGTTTTCTGCAAC
4sl1	22	TGCATCCCATTTCCGGCTCA																																			T	G	C	A	T	C	C	C	A	T	T	T	C
	24	AAGCAGCAAAGGGCATGACT
	26	AACAAGGCGTCGCTCTATGC
	27	TTCCTCCGAGCTCAGATCGC
	40	GGACCAACTGGTGAAGTGAA
4sl1	49	CTCTCGAAGCCGTGCGCAAG																																										C	T	C	T	C	G
	55	CCGCCGTCTAAGATCGACGA
	57	CCATAACCCCACGGTTAATG
6sl1	60	GTCCACTCTACAGAGCTTTC																																				G	T	C	C	A	C	T	C	T	A	C	A
	67	CGGAGGCGCATTTCCTCCCA
5sl1	68	CCTCTTCTTGCGCTTTCTCA																																							C	C	T	C	T	T	C	T	T
	69	CCGCACACGAATATTTACGG
	75	CAACAATGTCCGCGAGGATC
	76	TGCTTCTTGCACCTCGGTGG																																		T	G	C	T	T	C	T	T	G	C	A	C	C	T
6sl1	83	GTGTGTTTGTGGTCTGCAGA																																							G	T	G	T	G	T	T	T	G
	91	GTGCCGTCCTCTCCCCTCGT																																			G	T	G	C	C	G	T	C	C	T	C	T	C
	92	TGGGAAGAGACCCCAAGTAT																																			T	G	G	G	A	A	G	A	G	A	C	C	C
	93	CGCTTCACGCCACGAATCAC
	100	AACTTCGCCAACCGCCCCCG
	101	GCCCCTTATGCACCTCCAGC																																G	C	C	C	C	T	T	A	T	G	C	A	C	C	T	C
	104	GAGCTCGACTCCGAGGAAAT
	105	GTTCGCCGAAGTCAACGTCT
5sl1	113	GCCTAAGAATCTGAGCTTCG																																				G	C	C	T	A	A	G	A	A	T	C	T
	114	GACAATCAAGCTGGGGTCGC
4sl1	120	GTGCACGATTTCCGCGCCGG																																							G	T	G	C	A	C	G	A	U
	121	AGCGAGTCACAGCAAACGAG
	127	TTGTCGCTGTCAAAGTCCAC
	129	GCGTCATGCTCTACACGTCG																																		G	C	G	T	C	A	T	G	C	T	C	T	A	C
	131	CCACCGCTTTCTCCGGCAAC
	144	GGCACAACATGAGGTGAGGA
	148	AATGTACAAGCCACCCGACT																																									A	A	T	G	T	A	C
	161	AGACCGGGTGGCCGGTGATC
	170	ATCAGTAACCGTCGACGACA
	173	TCACGTCGCTGTACCAGGGA
4sl1	178	CCAATCTTTCCTCTGCTTGC																																				C	C	A	A	T	C	T	T	T	C	C	T
4sl1	180	CACCCTTTGATGCCGCTTAT																																					C	A	C	C	C	T	T	T	G	A	T
	184	TGGCACCATGAAGACCGCGA
4sl1	185	TCTTCCGCCGGAGGAGCTGC																																			T	C	T	T	C	C	G	C	C	G	G	A	G
	186	AGAAGGCGATCATCGCGAGA
	188	AGAGTTCACGCAAATCGGGC
	195	ACGACACCGCGAATTTCACC																																		A	C	G	A	C	A	C	C	G	C	G	A	A	T
5sl1	198	CCATGGCCCACCTAATTCCT																																													C	C	A
4sl1	208	CGGTGTGATCACTGCTTGGA																																							C	G	G	T	G	T	G	A	U
6sl1	209	CTGGTCAACCGGACTCAACC																																		C	T	G	G	T	C	A	A	C	C	G	G	A	C
4sl1	222	TTTGAGATCGATCCGGCCGT																																				T	T	T	G	A	G	A	T	C	G	A	T
	228	ATCCCTCCAAATGCCATCGT																																						A	T	C	C	C	T	C	C	A	A
	240	GCATCTCCAGAGCAACCCCA
	171	GTCACGCAAACACGGCATCG																																				G	T	C	A	C	G	C	A	A	A	C	A
	206	GTTCGTTGTGCCAGACAAAC
	207	GAAATCAGAACTCGAAGCGG
8sl1	223	CAACGAGCTAGTTGCCTGCT																																								C	A	A	C	G	A	G	C
6sl1	239	AGCGGAGCGAGTCTGGGCTG																																									A	G	C	G	G	A	C
5sl1	204	AAAGCGGCGTGGATCGAAGC																																		A	A	A	G	C	G	G	C	G	T	G	G	A	T
	203	CAGAAAAGAGCCCCACGCTA
	210	GGTGCTATTTGCACGACCGT
Number of targets with different lengths of SL1 related motifs in the two groups
Number	4nt	5nt	6nt	7nt	Total
High effcitive group	15	7	1	1	105
Low effcitive group	8	5	4	1	65
Proportion of targets with different lengths of SL1 related motifs in the two groups
Proportion (%)	4nt	5nt	6nt	7nt	Total
High effcitive group	14.2857	6.66667	0.952381	0.952381	100
Low effcitive group	12.3077	7.69231	6.15385	1.53846	100
[truncated: 38 more columns]
