# Supplementary material for: Highly efficient Agrobacterium rhizogenes‐mediated gene editing system in Salvia miltiorrhiza inbred line bh2‐7
Source: Plant Biotechnol J. 2025 Mar 26;23(6):2406–17. doi: 10.1111/pbi.70029 (PMC12120871; doi:10.1111/pbi.70029)
Supplement: Supplementary file 11 — Table S7 Mutation patterns 150 sgRNAs induced by C58C1. [file PBI-23-2406-s007.xlsx]

## Sheet: Mutation patterns with 53 sgRNA
	D1	D2	D3	D4	D5	D6	D7	D8	D9	D>9	I1	I2	I>10	SUM
C58C1	109	55	43	33	37	31	33	15	6	69	200	2	1	634
K599	71	52	47	47	17	22	16	29	9	45	137	5	1	498
	D1	D2	D3	D4	D5	D6	D7	D8	D9	D>9	I1	I2	I>10	SUM
C58C1 %	17.1924	8.67508	6.78233	5.20505	5.83596	4.88959	5.20505	2.36593	0.946372	10.8833	31.5457	0.315457	0.157729	100
K599 %	14.257	10.4418	9.43775	9.43775	3.41365	4.41767	3.21285	5.82329	1.80723	9.03614	27.51	1.00402	0.200803	100
										67.9811
										71.2851

## Sheet: C58C1-K599-homo+1 Types
	A	T	C	G	Total
C58C1	39	32	14	14	99
K599	21	18	15	1	55
	A	T	C	G	Total
C58C1 %	39.3939	32.3232	14.1414	14.1414	100
K599 %	38.1818	32.7273	27.2727	1.81818	100
	A+T	C+G
C58C1 %	71.7172	28.2828
K599 %	70.9091	29.0909
